# Supplementary material for: Bone Marrow Is a Major Parasite Reservoir in Plasmodium vivax Infection
Source: mBio. 2018 May 8;9(3):e00625-18. doi: 10.1128/mBio.00625-18 (PMC5941073; doi:10.1128/mBio.00625-18)
Supplement: TABLE S1 [file mbo003183873st1.xlsx]

## Sheet: Asexual clusters
genes_Pelle	clst_Pelle	genes_PF	stage_Pelle	genes_PV
MAL13P1.176	1	PF3D7_1335300	asexual circulation
MAL6P1.135	1	PF3D7_0629300	asexual circulation	PVX_114565
MAL8P1.144	1	PF3D7_0803500	asexual circulation	PVX_093570
PF13_0159	1	PF3D7_1327600	asexual circulation	PVX_116500
PF13_0198	1	PF3D7_1335400	asexual circulation
MAL13P1.177	2	PF3D7_1335500	asexual circulation	PVX_082715
MAL7P1.124	2	PF3D7_0723200	asexual circulation	PVX_096195
PF10_0145	2	PF3D7_1014800	asexual circulation	PVX_094955
PF10_0420	2	PF3D7_1038300	asexual circulation	PVX_110845a
PF11_0135	2	PF3D7_1112900	asexual circulation	PVX_091295
PF11_0334	2	PF3D7_1132500	asexual circulation	PVX_092230
PF11_0478	2	PF3D7_1146700	asexual circulation	PVX_092930
PF14_0596	2	PF3D7_1462600	asexual circulation	PVX_117330
PF14_0638	2	PF3D7_1467000	asexual circulation
PF14_0701	2	PF3D7_1473300	asexual circulation	PVX_116815
PFA0245w	2	PF3D7_0104800	asexual circulation	PVX_081515
PFD1030c	2	PF3D7_0421700	asexual circulation	PVX_090130
PFF0890c	2	PF3D7_0618400	asexual circulation	PVX_114045
PFI0840w	2	PF3D7_0917200	asexual circulation	PVX_099280
PFL0320w	2	PF3D7_1206400	asexual circulation	PVX_084355
PFL1583c	2	PF3D7_1232800	asexual circulation	PVX_100590
PFL2385c	2	PF3D7_1249700	asexual circulation
MAL13P1.20	3	PF3D7_1303900	asexual circulation	PVX_122035
PF11_0050	3	PF3D7_1103900	asexual circulation
PF13_0295	3	PF3D7_1355600	asexual circulation	PVX_114755
PF14_0236	3	PF3D7_1425600	asexual circulation
PF14_0458	3	PF3D7_1448200	asexual circulation	PVX_118080
PFA0535c	3	PF3D7_0111000	asexual circulation	PVX_081250
PFB0405w	3	PF3D7_0209000	asexual circulation	PVX_003905
PFC0260w	3	PF3D7_0305800	asexual circulation	PVX_119415
PFE0535w	3	PF3D7_0510800	asexual circulation	PVX_080690
PFI1220w	3	PF3D7_0924900	asexual circulation	PVX_099660
PFL0390c	3	PF3D7_1207800	asexual circulation	PVX_084425
PFL0550w	3	PF3D7_1211100	asexual circulation	PVX_084585
PFL0800c	3	PF3D7_1216600	asexual circulation	PVX_123510
MAL13P1.288	4	PF3D7_1358700	asexual circulation	PVX_114905
PF11_0162	4	PF3D7_1115400	asexual circulation	PVX_091405, PVX_091415
PFD0745c	4	PF3D7_0415400	asexual circulation	PVX_089725
PFF1325c	4	PF3D7_0627300	asexual circulation	PVX_114470
PFI0715w	4	PF3D7_0914600	asexual circulation	PVX_099155
PFL0145c	4	PF3D7_1202900	asexual circulation	PVX_084190
MAL13P1.305	5	PF3D7_1361300	asexual circulation	PVX_115025
PF13_0168	5	PF3D7_1331400	asexual circulation	PVX_082505
PF13_0269	5	PF3D7_1351600	asexual circulation	PVX_083470
PFE0480c	5	PF3D7_0509700	asexual circulation	PVX_098045
PFF0315c	5	PF3D7_0606400	asexual circulation	PVX_113490
PFF1035w	5	PF3D7_0621400	asexual circulation	PVX_114190
PFF1455c	5	PF3D7_0630000	asexual circulation	PVX_114600
PFF1465w	5	PF3D7_0630200	asexual circulation	PVX_114610
PFL0215c	5	PF3D7_1204400	asexual circulation	PVX_084260
MAL6P1.120	7	PF3D7_0630800	asexual circulation	PVX_114640
MAL6P1.143	7	PF3D7_0628500	asexual circulation	PVX_114525
PF07_0055	7	PF3D7_0714100	asexual circulation	PVX_122935
PF11_0148	7	PF3D7_1114000	asexual circulation	PVX_091345, PVX_092947
PF11_0155	7	PF3D7_1114600	asexual circulation	PVX_091370
PF11_0405	7	PF3D7_1139500, PF3D7_1139500	asexual circulation	PVX_092575
PF14_0043	7	PF3D7_1404600, PF3D7_1404600, PF3D7_1404600	asexual circulation	PVX_086205
PF14_0648	7	PF3D7_1468000	asexual circulation	PVX_117062
PFC0990c	7	PF3D7_0322200	asexual circulation	PVX_095125
PFD0405w	7	PF3D7_0408200, PF3D7_0408300	asexual circulation	PVX_000830, PVX_000835
MAL6P1.169	8	PF3D7_0625900	asexual circulation	PVX_114400
MAL6P1.60	8	PF3D7_0605700	asexual circulation	PVX_113455
PF11_0390	8	PF3D7_1137900	asexual circulation	PVX_092510
PF11_0391	8	PF3D7_1137900	asexual circulation	PVX_092510
PF13_0030	8	PF3D7_1305800	asexual circulation	PVX_122125
PF14_0085	8	PF3D7_1408800	asexual circulation	PVX_086010
PFC0180c	8	PF3D7_0304000	asexual circulation	PVX_119325
PFD1160w	8	PF3D7_0424400	asexual circulation
PFI0275w	8	PF3D7_0905600	asexual circulation	PVX_098720
PFI1345c	8	PF3D7_0927400	asexual circulation	PVX_099810
PFL0645c	8	PF3D7_1213300	asexual circulation	PVX_123357
MAL6P1.31	9	PF3D7_0602800	asexual circulation	PVX_113305
PF11_0142	9	PF3D7_1113400	asexual circulation	PVX_091315, PVX_092205
PF11_0263	9	PF3D7_1125200	asexual circulation	PVX_091880
PFD0105c	9	PF3D7_0402200	asexual circulation
PFL0190w	9	PF3D7_1203900	asexual circulation	PVX_084235
MAL7P1.154	10	PF3D7_0728400, PF3D7_0728400	asexual circulation	PVX_081720
PF11_0262	10	PF3D7_1125100	asexual circulation	PVX_091875
PF13_0298	10	PF3D7_1356000	asexual circulation	PVX_114780
PF14_0723	10	PF3D7_1475500	asexual circulation	PVX_118650
PFA0550w	10	PF3D7_0111400	asexual circulation	PVX_081235
PFB0320c	10	PF3D7_0207200	asexual circulation	PVX_003785
PFE0940c	10	PF3D7_0518800	asexual circulation	PVX_080305
PFE1265w	10	PF3D7_0525400	asexual circulation	PVX_079975
MAL7P1.161	11	PF3D7_0729800	asexual circulation	PVX_081790
PF10_0157	11	PF3D7_1016100	asexual circulation	PVX_095025
PF14_0460	11	PF3D7_1448200	asexual circulation	PVX_118080
PF14_0595	11	PF3D7_1462500	asexual circulation	PVX_117335
PFC0695w	11	PF3D7_0315900	asexual circulation	PVX_095440
PFD0395c	11	PF3D7_0408000	asexual circulation	PVX_000845
PFF0800w	11	PF3D7_0616500	asexual circulation	PVX_113965
PFL2575c	11	PF3D7_1253500	asexual circulation
MAL7P1.86	12	PF3D7_0717300	asexual circulation	PVX_000565
PF10_0036	12	PF3D7_1003300	asexual circulation	PVX_094365
PF11_0473	12	PF3D7_1146200	asexual circulation	PVX_092910
PFD0669c	12	PF3D7_0414300	asexual circulation	PVX_089670
PFE1235c	12	PF3D7_0524800	asexual circulation	PVX_080010
PFF1490w	12	PF3D7_0630700	asexual circulation	PVX_114635
PF14_0040	14	PF3D7_1404300	asexual circulation	PVX_086220
PF14_0264	14	PF3D7_1428500	asexual circulation	PVX_085120
PF14_0708	14	PF3D7_1474000	asexual circulation
PFC0640w	14	PF3D7_0315200	asexual circulation	PVX_095475
PFD0435c	14	PF3D7_0408800	asexual circulation	PVX_000805
PFL0065w	14	PF3D7_1201300	asexual circulation	PVX_084090
MAL6P1.157	15	PF3D7_0627100	asexual circulation
MAL6P1.255	15	PF3D7_0617100	asexual circulation	PVX_113995
PF08_0115	15	PF3D7_0806500	asexual circulation	PVX_088225
PF14_0110	15	PF3D7_1411200	asexual circulation	PVX_085890
PFA0070c	15	PF3D7_0101400	asexual circulation
PFL2195w	15	PF3D7_1245800	asexual circulation	PVX_101180
MAL7P1.173	16	PF3D7_0731200	asexual circulation
PF08_0056	16	PF3D7_0818500	asexual circulation	PVX_089490
PF10_0025	16	PF3D7_1002100	asexual circulation
PF11_0052	16	PF3D7_1104100	asexual circulation	PVX_090885
PF13_0238	16	PF3D7_1343700	asexual circulation	PVX_083080
PF14_0046	16	PF3D7_1404900	asexual circulation	PVX_086190
PF14_0140	16	PF3D7_1414200	asexual circulation	PVX_085740
PFA0215w	16	PF3D7_0104300	asexual circulation	PVX_081540
PFB0106c	16	PF3D7_0202200	asexual circulation
PFB0695c	16	PF3D7_0215300	asexual circulation	PVX_002785
PFB0905c	16	PF3D7_0219800	asexual circulation
PFD0095c	16	PF3D7_0402100	asexual circulation
PFD1170c	16	PF3D7_0424600	asexual circulation
PFE0055c	16	PF3D7_0501100, PF3D7_0501100	asexual circulation
PFF0295c	16	PF3D7_0606000	asexual circulation	PVX_113470
PFF0480w	16	PF3D7_0609600, PF3D7_0609700	asexual circulation	PVX_113635
PFI0120c	16	PF3D7_0902500	asexual circulation
PFI0820c	16	PF3D7_0916700	asexual circulation	PVX_099257
PFL0895c	16	PF3D7_1218500	asexual circulation	PVX_123595
MAL8P1.52	17	PF3D7_0821400	asexual circulation	PVX_089292
PF08_0083	17	PF3D7_0813000	asexual circulation	PVX_123125
PF11_0151	17	PF3D7_1114200	asexual circulation	PVX_091355
PF11_0179	17	PF3D7_1117300	asexual circulation	PVX_091495
PF13_0162	17	PF3D7_1329500	asexual circulation	PVX_082420
PF14_0761	17	PF3D7_1479000	asexual circulation
PFC0240c	17	PF3D7_0305300	asexual circulation	PVX_119390
PFF1315w	17	PF3D7_0627100	asexual circulation
PFL0890c	17	PF3D7_1218400	asexual circulation	PVX_123592
PFL1480w	17	PF3D7_1230700	asexual circulation	PVX_124175
MAL7P1.6	18	PF3D7_0702000	asexual circulation
MAL7P1.7	18	PF3D7_0702100	asexual circulation
MAL8P1.88	18	PF3D7_0814500	asexual circulation	PVX_123045
PF10_0015	18	PF3D7_1001100, PF3D7_1001100	asexual circulation
PF10_0100	18	PF3D7_1010300	asexual circulation	PVX_094735
PF10_0163	18	PF3D7_1016800	asexual circulation	PVX_001705
PF10_0268	18	PF3D7_1027300	asexual circulation	PVX_111355
PF10_0296	18	PF3D7_1030300	asexual circulation	PVX_111210
PF11_0166	18	PF3D7_1115800	asexual circulation
PF11_0509	18	PF3D7_1149200	asexual circulation
PF13_0106	18	PF3D7_1319100	asexual circulation	PVX_122770
PF13_0211	18	PF3D7_1337800	asexual circulation	PVX_082820
PF13_0253	18	PF3D7_1347700	asexual circulation	PVX_083280
PF14_0164	18	PF3D7_1416500	asexual circulation	PVX_085005, PVX_085625
PF14_0204	18	PF3D7_1421100	asexual circulation	PVX_085425
PF14_0423	18	PF3D7_1444500	asexual circulation	PVX_118270
PF14_0753	18	PF3D7_1478100	asexual circulation
PFA0110w	18	PF3D7_0102200	asexual circulation
PFA0135w	18	PF3D7_0102700	asexual circulation
PFA0220w	18	PF3D7_0104300	asexual circulation	PVX_081540
PFA0420w	18	PF3D7_0108500	asexual circulation	PVX_081355
PFB0105c	18	PF3D7_0202100	asexual circulation
PFB0900c	18	PF3D7_0219700	asexual circulation	PVX_002565
PFB0915w	18	PF3D7_0220000	asexual circulation
PFC0090w	18	PF3D7_0301800	asexual circulation
PFD1135c	18	PF3D7_0423900	asexual circulation
PFE0070w	18	PF3D7_0501400	asexual circulation
PFE1250w	18	PF3D7_0525100	asexual circulation	PVX_079990
PFI0915w	18	PF3D7_0918700	asexual circulation	PVX_099350
PFI1720w	18	PF3D7_0935600	asexual circulation
PFL0060w	18	PF3D7_1201200	asexual circulation
PFL0275w	18	PF3D7_1205500	asexual circulation	PVX_084305
PFL1880w	18	PF3D7_1238800	asexual circulation	PVX_100890
PFL1945c	18	PF3D7_1240100	asexual circulation
MAL13P1.225	19	PF3D7_1345100	asexual circulation	PVX_083155
PF10_0018	19	PF3D7_1001400	asexual circulation
PF11_0067	19	PF3D7_1105600	asexual circulation	PVX_090960
PF11_0152	19	PF3D7_1114200	asexual circulation	PVX_091355
PF11_0175	19	PF3D7_1116800	asexual circulation	PVX_091470
PFL2540w	19	PF3D7_1252800	asexual circulation
PFL2555w	19	PF3D7_1253100	asexual circulation
MAL6P1.39	21	PF3D7_0603600	asexual circulation	PVX_113345
MAL6P1.99	21	PF3D7_0609600	asexual circulation
PF08_0030	21	PF3D7_0824000	asexual circulation	PVX_089160
PF10_0250	21	PF3D7_1025500	asexual circulation	PVX_111435
PF11_0221	21	PF3D7_1121400	asexual circulation	PVX_091690
PF11_0318	21	PF3D7_1130800	asexual circulation	PVX_092145
PF11_0328	21	PF3D7_1131900	asexual circulation	PVX_092200
PF11_0387	21	PF3D7_1137600	asexual circulation	PVX_092495
PF14_0131	21	PF3D7_1413200	asexual circulation	PVX_085790
PFC0420w	21	PF3D7_0310100	asexual circulation	PVX_119610
PFE0455w	21	PF3D7_0509200	asexual circulation	PVX_098022
PFI1165c	21	PF3D7_0923700	asexual circulation	PVX_099595
PFL0410w	21	PF3D7_1208200	asexual circulation	PVX_084445
PFL1730c	21	PF3D7_1235800	asexual circulation	PVX_100740
PF08_0120	22	PF3D7_0804900	asexual circulation	PVX_093515
PF11_0510	22	PF3D7_1149300	asexual circulation
PF13_0055	22	PF3D7_1310300	asexual circulation	PVX_122345
PF13_0125	22	PF3D7_1321900	asexual circulation	PVX_116775
PF14_0476	22	PF3D7_1450000	asexual circulation	PVX_117985
PF14_0574	22	PF3D7_1460100	asexual circulation	PVX_117455
PFA0525w	22	PF3D7_0110800	asexual circulation	PVX_081260
PFB0675w	22	PF3D7_0214800	asexual circulation	PVX_002795
PFC0582c	22	PF3D7_0314100, PF3D7_0314100	asexual circulation	PVX_119800
PFD0905w	22	PF3D7_0418700	asexual circulation	PVX_090025
PFE0485w	22	PF3D7_0509800	asexual circulation	PVX_098050
PFI0695c	22	PF3D7_0914200	asexual circulation	PVX_099135
PFL1520w	22	PF3D7_1231500	asexual circulation	PVX_100520
MAL13P1.122	23	PF3D7_1322100	asexual circulation	PVX_116765
MAL13P1.268	23	PF3D7_1352900	asexual circulation	PVX_083545
MAL6P1.13	23	PF3D7_0631600	asexual circulation
MAL6P1.174	23	PF3D7_0625400	asexual circulation	PVX_114375
MAL6P1.191	23	PF3D7_0623800	asexual circulation	PVX_114305
MAL6P1.200	23	PF3D7_0622900	asexual circulation	PVX_114260
MAL6P1.63	23	PF3D7_0606000	asexual circulation	PVX_113470
MAL7P1.170	23	PF3D7_0730800, PF3D7_0730800	asexual circulation
MAL7P1.172	23	PF3D7_0731100	asexual circulation
MAL8P1.104	23	PF3D7_0811300	asexual circulation	PVX_123205
MAL8P1.160	23	PF3D7_0800900	asexual circulation
MAL8P1.4	23	PF3D7_0830600	asexual circulation	PVX_088840
PF07_0004	23	PF3D7_0701900	asexual circulation
PF07_0006	23	PF3D7_0702300	asexual circulation
PF07_0126	23	PF3D7_0730300	asexual circulation	PVX_081810
PF08_0003	23	PF3D7_0830500	asexual circulation	PVX_088850
PF10_0014	23	PF3D7_1001100, PF3D7_1001100	asexual circulation
PF10_0022	23	PF3D7_1001800	asexual circulation
PF10_0024	23	PF3D7_1002000	asexual circulation
PF11_0039	23	PF3D7_1102700	asexual circulation
PF11_0040	23	PF3D7_1102800	asexual circulation
PF11_0211	23	PF3D7_1120400	asexual circulation	PVX_091652
PF11_0512	23	PF3D7_1149500	asexual circulation
PF11_0513	23	PF3D7_1149600	asexual circulation
PF13_0138	23	PF3D7_1324400	asexual circulation	PVX_116652
PF13_0194	23	PF3D7_1334700	asexual circulation
PF14_0013	23	PF3D7_1401100	asexual circulation
PF14_0016	23	PF3D7_1401400	asexual circulation
PF14_0045	23	PF3D7_1404800	asexual circulation	PVX_086195
PF14_0075	23	PF3D7_1407800	asexual circulation	PVX_086040
PF14_0076	23	PF3D7_1407900	asexual circulation	PVX_086040
PF14_0117	23	PF3D7_1411900	asexual circulation	PVX_085855, PVX_085860
PF14_0139	23	PF3D7_1414100	asexual circulation	PVX_085745
PF14_0487	23	PF3D7_1451200	asexual circulation	PVX_117920
PF14_0752	23	PF3D7_1478000	asexual circulation
PF14_0760	23	PF3D7_1478800	asexual circulation
PFA0635c	23	PF3D7_0113300	asexual circulation
PFB0085c	23	PF3D7_0201700	asexual circulation
PFB0120w	23	PF3D7_0202500	asexual circulation	PVX_003565
PFC0080c	23	PF3D7_0301600	asexual circulation
PFD1165w	23	PF3D7_0424500	asexual circulation
PFD1180w	23	PF3D7_0424800	asexual circulation
PFE0065w	23	PF3D7_0501300	asexual circulation
PFE1365w	23	PF3D7_0527400	asexual circulation	PVX_079870
PFI0325c	23	PF3D7_0906600	asexual circulation	PVX_098775
PFI1755c	23	PF3D7_0936300	asexual circulation
PFL0035c	23	PF3D7_1200700	asexual circulation
PFL0040c	23	PF3D7_1200800	asexual circulation
PFL0635c	23	PF3D7_1212900	asexual circulation	PVX_123350
PFL1490w	23	PF3D7_1230900	asexual circulation	PVX_124185
PFL2565w	23	PF3D7_1253300	asexual circulation
MAL6P1.262	24	PF3D7_0616400	asexual circulation	PVX_113955
MAL7P1.123	24	PF3D7_0722900	asexual circulation	PVX_096210
PF11_0012	24	PF3D7_1100600	asexual circulation
PF11_0015	24	PF3D7_1100900	asexual circulation
PFA0720w	24	PF3D7_0114900	asexual circulation
PFD1190c	24	PF3D7_0425000	asexual circulation
PFD1215w	24	PF3D7_0425400	asexual circulation
PFE1440c	24	PF3D7_0528900	asexual circulation	PVX_079805
MAL7P1.178	25	PF3D7_0731800	asexual circulation
MAL8P1.111	25	PF3D7_0809900	asexual circulation	PVX_123283
MAL8P1.204	25	PF3D7_0831200	asexual circulation
PF10_0098	25	PF3D7_1010100	asexual circulation	PVX_094725
PF10_0245	25	PF3D7_1025100	asexual circulation	PVX_111455
PF11_0218	25	PF3D7_1121100	asexual circulation	PVX_091675
PF11_0231	25	PF3D7_1122300	asexual circulation	PVX_091735
PF11_0433	25	PF3D7_1142100	asexual circulation	PVX_092710
PF14_0159	25	PF3D7_1416100	asexual circulation	PVX_085645
PF14_0407	25	PF3D7_1442900	asexual circulation	PVX_118345
PF14_0469	25	PF3D7_1449300	asexual circulation	PVX_118025
PF14_0604	25	PF3D7_1463500	asexual circulation
PFL0530c	25	PF3D7_1210600	asexual circulation	PVX_084565
PFL2530w	25	PF3D7_1252600	asexual circulation
MAL13P1.302	26	PF3D7_1360700	asexual circulation	PVX_114995
MAL13P1.77	26	PF3D7_1315000	asexual circulation	PVX_122570
PF08_0004	26	PF3D7_0830400	asexual circulation	PVX_088855
PF11_0139	26	PF3D7_1113100	asexual circulation	PVX_091305
PF13_0102	26	PF3D7_1318800	asexual circulation	PVX_122755
PF13_0163	26	PF3D7_1329600	asexual circulation
PF13_0203	26	PF3D7_1336700	asexual circulation	PVX_082765
PFC0190c	26	PF3D7_0304200	asexual circulation	PVX_119335
PFC0740c	26	PF3D7_0316900	asexual circulation	PVX_095385
PFE1445c	26	PF3D7_0529000	asexual circulation	PVX_079800
PFE1490c	26	PF3D7_0529900	asexual circulation	PVX_079770
PFI0580c	26	PF3D7_0911900	asexual circulation	PVX_099035
PFL0845w	26	PF3D7_1217500	asexual circulation	PVX_123550
PFL1125w	26	PF3D7_1223400	asexual circulation	PVX_123800
PFL2095w	26	PF3D7_1243600	asexual circulation	PVX_101080
PFL2325c	26	PF3D7_1248500	asexual circulation	PVX_101315
MAL13P1.70	27	PF3D7_1313800	asexual circulation	PVX_122510
MAL6P1.129	27	PF3D7_0629900	asexual circulation	PVX_114595
MAL7P1.112	27	PF3D7_0721200	asexual circulation	PVX_096275
MAL7P1.34	27	PF3D7_0711100	asexual circulation	PVX_088090
MAL8P1.132	27	PF3D7_0806600	asexual circulation	PVX_088220
PF10_0021	27	PF3D7_1001700	asexual circulation
PF10_0023	27	PF3D7_1001900	asexual circulation
PF10_0162	27	PF3D7_1016700	asexual circulation
PF11_0206	27	PF3D7_1119900	asexual circulation	PVX_091630
PF11_0398	27	PF3D7_1138700	asexual circulation	PVX_092550
PF14_0477	27	PF3D7_1450100	asexual circulation	PVX_117980
PF14_0633	27	PF3D7_1466400	asexual circulation	PVX_117145
PFB0485c	27	PF3D7_0210800	asexual circulation	PVX_003990
PFB0910w	27	PF3D7_0219900	asexual circulation
PFB0932w	27	PF3D7_0220700	asexual circulation
PFC0410w	27	PF3D7_0309800	asexual circulation	PVX_119595
PFC0545c	27	PF3D7_0313000	asexual circulation	PVX_119745
PFE0120c	27	PF3D7_0502400	asexual circulation	PVX_097625
PFE0305w	27	PF3D7_0506200	asexual circulation	PVX_097865
PFE0990w	27	PF3D7_0519700	asexual circulation	PVX_080260
PFE1185w	27	PF3D7_0523800	asexual circulation	PVX_080060
PFE1200w	27	PF3D7_0524100	asexual circulation	PVX_080045
PFI1110w	27	PF3D7_0922600	asexual circulation	PVX_099540
PFL0525w	27	PF3D7_1210500	asexual circulation	PVX_084560
PFL0790w	27	PF3D7_1216400	asexual circulation	PVX_123500
PFL1940w	27	PF3D7_1240000	asexual circulation	PVX_100950
PF08_0047	28	PF3D7_0820300	asexual circulation
PF08_0055	28	PF3D7_0818800	asexual circulation	PVX_089430
PF14_0183B	28	PF3D7_1418900	asexual circulation	PVX_085535
PF14_0250	28	PF3D7_1427100	asexual circulation	PVX_085180
PF14_0291	28	PF3D7_1431200	asexual circulation	PVX_084980
PF14_0512	28	PF3D7_1453900	asexual circulation	PVX_117785
PF14_0518	28	PF3D7_1454500	asexual circulation	PVX_117755
PF14_0553	28	PF3D7_1458000	asexual circulation	PVX_117565
PFA0515w	28	PF3D7_0110600	asexual circulation	PVX_081270
PFB0920w	28	PF3D7_0220100	asexual circulation
PFC0130c	28	PF3D7_0302800	asexual circulation	PVX_119265
PFC0486c	28	PF3D7_0311500	asexual circulation	PVX_119680
PFE1150w	28	PF3D7_0523000	asexual circulation	PVX_080100
PFE1363c	28	PF3D7_0527300	asexual circulation	PVX_079875
PFF0830w	28	PF3D7_0617100	asexual circulation	PVX_113995
PFF1145c	28	PF3D7_0623800	asexual circulation	PVX_114305
PFI0320w	28	PF3D7_0906500	asexual circulation	PVX_098770
PFI0470w	28	PF3D7_0909700	asexual circulation	PVX_098925
MAL13P1.79	29	PF3D7_1315400	asexual circulation	PVX_122590
MAL6P1.133	29	PF3D7_0629500	asexual circulation	PVX_114575
PF10_0126	29	PF3D7_1012900	asexual circulation	PVX_094865
PF13_0124	29	PF3D7_1321800	asexual circulation	PVX_116780
PF14_0541	29	PF3D7_1456800	asexual circulation	PVX_117625
PF14_0689	29	PF3D7_1472100	asexual circulation	PVX_116875
PFA0375c	29	PF3D7_0107500	asexual circulation	PVX_081400
PFF1155w	29	PF3D7_0624000	asexual circulation	PVX_114315
MAL7P1.202	31	PF3D7_0706000	asexual circulation	PVX_087840
PF10_0046	31	PF3D7_1004300	asexual circulation	PVX_094410
PF13_0116	31	PF3D7_1320000	asexual circulation	PVX_122810
PF14_0316	31	PF3D7_1433500	asexual circulation	PVX_084855
PF14_0690	31	PF3D7_1472200	asexual circulation	PVX_116870
PFA0670c	31	PF3D7_0113900	asexual circulation
PFD0320c	31	PF3D7_0406500	asexual circulation	PVX_000920
PFF0325c	31	PF3D7_0606600	asexual circulation	PVX_113500
PFF1100c	31	PF3D7_0622900	asexual circulation	PVX_114260
PFF1345w	31	PF3D7_0627700	asexual circulation	PVX_114490
PFL0440c	31	PF3D7_1208800	asexual circulation	PVX_084470
PFL1170w	31	PF3D7_1224300	asexual circulation	PVX_123845
MAL13P1.97	32	PF3D7_1318500	asexual circulation	PVX_122742
MAL7P1.105	32	PF3D7_0720300	asexual circulation	PVX_096307
PF08_0005	32	PF3D7_0830300	asexual circulation	PVX_088860
PF10_0371	32	PF3D7_1037800	asexual circulation	PVX_110865
PF11_0080	32	PF3D7_1106900	asexual circulation	PVX_091020
PF11_0363	32	PF3D7_1135300	asexual circulation	PVX_092375
PF14_0179	32	PF3D7_1418100	asexual circulation	PVX_085550
PF14_0355	32	PF3D7_1437500	asexual circulation	PVX_084670
PF14_0562	32	PF3D7_1458900	asexual circulation	PVX_117515
PF14_0722	32	PF3D7_1475400	asexual circulation	PVX_118648
PF14_0729	32	PF3D7_1476100	asexual circulation
PFB0690w	32	PF3D7_0215200	asexual circulation	PVX_002775
PFB0951w	32	PF3D7_0221100	asexual circulation
PFB0965c	32	PF3D7_0221600	asexual circulation
PFE0615w	32	PF3D7_0512400	asexual circulation	PVX_080620
PFF0280w	32	PF3D7_0605700	asexual circulation	PVX_113455
PFF1130c	32	PF3D7_0623500	asexual circulation	PVX_114290
PFL0955c	32	PF3D7_1219700	asexual circulation	PVX_123630
PFL2080c	32	PF3D7_1243300	asexual circulation	PVX_101065
PFL2270w	32	PF3D7_1247300	asexual circulation	PVX_101257
MAL6P1.111	33	PF3D7_0610900	asexual circulation	PVX_113680
MAL7P1.164	33	PF3D7_0730200	asexual circulation	PVX_081805
MAL8P1.57	33	PF3D7_0820500	asexual circulation	PVX_089335
PF11_0359	33	PF3D7_1134800	asexual circulation	PVX_092350
PF11_0419	33	PF3D7_1140800	asexual circulation	PVX_092635
PF14_0406	33	PF3D7_1442800	asexual circulation	PVX_118350
PF14_0475	33	PF3D7_1449900	asexual circulation	PVX_117990
PFB0410c	33	PF3D7_0209100	asexual circulation	PVX_003910
PFB0826c	33	PF3D7_0217700	asexual circulation	PVX_002655
PFI0870w	33	PF3D7_0917800	asexual circulation	PVX_099310
PFL1350w	33	PF3D7_1227900	asexual circulation	PVX_124025
PFL1905w	33	PF3D7_1239300	asexual circulation	PVX_100915
MAL6P1.146	34	PF3D7_0628200	asexual circulation	PVX_114512
PF11_0396	34	PF3D7_1138500	asexual circulation	PVX_092540
PF14_0390	34	PF3D7_1441100	asexual circulation	PVX_118435
PFB0640c	34	PF3D7_0214100	asexual circulation	PVX_002830
PFD0950w	34	PF3D7_0419600	asexual circulation	PVX_090070
PFI0930c	34	PF3D7_0919000	asexual circulation	PVX_099365
PF08_0137	37	PF3D7_0801000	asexual circulation
PF10_0028	37	PF3D7_1002400, PF3D7_1002400	asexual circulation	PVX_094315
PF10_0293	37	PF3D7_1030000	asexual circulation	PVX_111225
PF11_0108	37	PF3D7_1110200	asexual circulation	PVX_091160
PF11_0191	37	PF3D7_1118500	asexual circulation	PVX_091560
PF11_0291	37	PF3D7_1128000, PF3D7_1128000	asexual circulation	PVX_092010
PF13_0018	37	PF3D7_1303400	asexual circulation	PVX_122010
PF14_0094	37	PF3D7_1409600	asexual circulation	PVX_085970, PVX_085975
PF14_0565	37	PF3D7_1459200	asexual circulation	PVX_117500
PFB0875c	37	PF3D7_0218700	asexual circulation	PVX_002605
PFD0085c	37	PF3D7_0401900	asexual circulation
PFD0115c	37	PF3D7_0402400	asexual circulation
PFD0450c	37	PF3D7_0409100	asexual circulation	PVX_000790
PFD0455w	37	PF3D7_0409200	asexual circulation	PVX_000785
PFD0975w	37	PF3D7_0420100	asexual circulation	PVX_090095
PFF0220w	37	PF3D7_0604500	asexual circulation	PVX_113390
PFL0185c	37	PF3D7_1203700	asexual circulation	PVX_084230
PFL0290w	37	PF3D7_1205800	asexual circulation	PVX_084325
PFL0675c	37	PF3D7_1213900	asexual circulation	PVX_123385
PFL0855c	37	PF3D7_1217700	asexual circulation	PVX_123560
PFL1560c	37	PF3D7_1232400	asexual circulation	PVX_100565
PFL1705w	37	PF3D7_1235300	asexual circulation	PVX_100715
PFL2015w	37	PF3D7_1241900	asexual circulation	PVX_100995
MAL13P1.360	38	PF3D7_1326700	asexual circulation	PVX_116545
MAL13P1.413	38	PF3D7_1370300	asexual circulation
MAL13P1.480	38	PF3D7_1372200	asexual circulation
MAL13P1.61	38	PF3D7_1301700	asexual circulation
PF10_0019	38	PF3D7_1001500	asexual circulation
PF11_0205	38	PF3D7_1119800	asexual circulation	PVX_091625
PF11_0505	38	PF3D7_1148900	asexual circulation
PF13_0056	38	PF3D7_1310400	asexual circulation	PVX_122350
PF13_0276	38	PF3D7_1353200	asexual circulation
PF13_0346	38	PF3D7_1365900	asexual circulation	PVX_115255
PF14_0621	38	PF3D7_1465400	asexual circulation	PVX_117192
PFB0194w	38	PF3D7_0204200	asexual circulation	PVX_003640
PFF1450w	38	PF3D7_0629900	asexual circulation	PVX_114595
PFI1735c	38	PF3D7_0935900	asexual circulation
PFI1740c	38	PF3D7_0936000	asexual circulation
PFL1410c	38	PF3D7_1229100	asexual circulation	PVX_124085
MAL6P1.276	39	PF3D7_0615000	asexual circulation	PVX_113885
MAL7P1.158	39	PF3D7_0729000	asexual circulation	PVX_081750
MAL7P1.81	39	PF3D7_0716800	asexual circulation	PVX_000590
PF10_0128	39	PF3D7_1013100	asexual circulation	PVX_094875
PF14_0449	39	PF3D7_1447100	asexual circulation	PVX_118140
PF14_0464	39	PF3D7_1448600	asexual circulation	PVX_118060
PFI1115c	39	PF3D7_0922700	asexual circulation	PVX_099545
PFL0140w	39	PF3D7_1202800	asexual circulation	PVX_084185
PFL0155c	39	PF3D7_1203100	asexual circulation	PVX_084200
PFL0160w	39	PF3D7_1203200	asexual circulation	PVX_084205
MAL13P1.256	40	PF3D7_1351000	asexual circulation	PVX_083445
MAL13P1.395	40	PF3D7_1344100	asexual circulation	PVX_083100
MAL8P1.36	40	PF3D7_0823700	asexual circulation	PVX_089175
PF13_0271	40	PF3D7_1352100	asexual circulation	PVX_083495
PF14_0259	40	PF3D7_1428100	asexual circulation	PVX_085135
PF14_0432	40	PF3D7_1445500	asexual circulation	PVX_118210
PF14_0440	40	PF3D7_1446300	asexual circulation	PVX_118175
PFB0090c	40	PF3D7_0201800	asexual circulation
PFB0620w	40	PF3D7_0213700	asexual circulation	PVX_002850
PFC0065c	40	PF3D7_0301300	asexual circulation
PFF1230c	40	PF3D7_0625400	asexual circulation	PVX_114375
PFA0660w	41	PF3D7_0113700	asexual circulation
PFB0990c	41	PF3D7_0222200	asexual circulation
PFC1090w	41	PF3D7_0324300	asexual circulation
PFF0055w	41	PF3D7_0601100	asexual circulation
PFF1535w	41	PF3D7_0631600	asexual circulation
PFI0110c	41	PF3D7_0902300	asexual circulation
MAL13P1.80	42	PF3D7_1315400	asexual circulation	PVX_122590
MAL8P1.200	42	PF3D7_0805400	asexual circulation	PVX_088280
MAL8P1.95	42	PF3D7_0813300	asexual circulation	PVX_123110
PF11_0224	42	PF3D7_1121600	asexual circulation	PVX_091700
PF11_0302	42	PF3D7_1129100	asexual circulation	PVX_092070
PF14_0344	42	PF3D7_1436300	asexual circulation	PVX_084720
PF14_0614	42	PF3D7_1464600	asexual circulation	PVX_117230
PFA0410w	42	PF3D7_0108300	asexual circulation	PVX_081365
PFC0875w	42	PF3D7_0319700	asexual circulation	PVX_095250
PFE0385w	42	PF3D7_0507800	asexual circulation	PVX_097950
PFE0465c	42	PF3D7_0509400	asexual circulation	PVX_098025
PFF1430c	42	PF3D7_0629500	asexual circulation	PVX_114575
PFI1510w	42	PF3D7_0931100	asexual circulation	PVX_087145
PFL1055c	42	PF3D7_1221900	asexual circulation	PVX_123730
MAL6P1.100	45	PF3D7_0609700	asexual circulation	PVX_113635
PF07_0107	45	PF3D7_0726100	asexual circulation
PF10_0244	45	PF3D7_1025000	asexual circulation	PVX_111460
PF11_0504	45	PF3D7_1148800	asexual circulation
PF14_0374	45	PF3D7_1439500	asexual circulation	PVX_118515
PF14_0594	45	PF3D7_1462400	asexual circulation	PVX_117340
PFC0060c	45	PF3D7_0301200	asexual circulation
PFC0425w	45	PF3D7_0310200	asexual circulation	PVX_119615
PFI1725w	45	PF3D7_0935700	asexual circulation	PVX_086935
PFL1835w	45	PF3D7_1237900	asexual circulation	PVX_100845
MAL13P1.115	46	PF3D7_1321200	asexual circulation	PVX_122870
MAL8P1.108	46	PF3D7_0810500	asexual circulation	PVX_123245
PF11_0121	46	PF3D7_1111500	asexual circulation	PVX_091225
PF13_0342	46	PF3D7_1365000	asexual circulation	PVX_115210
PFB0160w	46	PF3D7_0203300	asexual circulation	PVX_003600
PFF0505c	46	PF3D7_0610200	asexual circulation	PVX_113660
PFF1385c	46	PF3D7_0628600	asexual circulation	PVX_114530
PFL1595w	46	PF3D7_1233100	asexual circulation	PVX_100610
PFL2235w	46	PF3D7_1246600	asexual circulation	PVX_101225
MAL13P1.206	47	PF3D7_1340900	asexual circulation	PVX_082960
MAL8P1.141	47	PF3D7_0804300	asexual circulation	PVX_093545
PF08_0044	47	PF3D7_0821100	asexual circulation	PVX_089305
PF08_0053	47	PF3D7_0819100	asexual circulation	PVX_089410
PF08_0069	47	PF3D7_0815200	asexual circulation	PVX_123010
PF11_0452	47	PF3D7_1143800	asexual circulation	PVX_092795
PF13_0339	47	PF3D7_1364200	asexual circulation	PVX_115170
PFC0445w	47	PF3D7_0310700	asexual circulation	PVX_119640
PFC0450w	47	PF3D7_0310800	asexual circulation	PVX_119645
PFD0345c	47	PF3D7_0407000	asexual circulation	PVX_000895
PFF0635w	47	PF3D7_0613100	asexual circulation	PVX_113795
PFI0250c	47	PF3D7_0905100	asexual circulation	PVX_098700
PF10_0390	48	PF3D7_1039700	asexual circulation
PF11_0345	48	PF3D7_1133500	asexual circulation	PVX_092280
PFA0065w	48	PF3D7_0101300	asexual circulation
PFA0680c	48	PF3D7_0114100	asexual circulation
PFB0985c	48	PF3D7_0222100	asexual circulation
MAL6P1.172	50	PF3D7_0625600	asexual circulation	PVX_114385
PF10_0169	50	PF3D7_1017400	asexual circulation	PVX_001740
PF11_0269	50	PF3D7_1125900	asexual circulation	PVX_091915
PF11_0503	50	PF3D7_1148700	asexual circulation
PF13_0275	50	PF3D7_1353100	asexual circulation
PFD0545w	50	PF3D7_0411000	asexual circulation	PVX_000700
PFI0125c	50	PF3D7_0902600	asexual circulation
PFL0780w	50	PF3D7_1216200	asexual circulation	PVX_123490
PF10_0378	51	PF3D7_1038800	asexual circulation
PF11_0230	51	PF3D7_1122200	asexual circulation	PVX_091730
PF11_0246	51	PF3D7_1123500	asexual circulation	PVX_091790
PFD0730w	51	PF3D7_0415100	asexual circulation	PVX_089710
PFL1530w	51	PF3D7_1231800	asexual circulation	PVX_100535
MAL13P1.179	52	PF3D7_1336000	asexual circulation	PVX_082740
MAL13P1.286	52	PF3D7_1358200	asexual circulation	PVX_114885
MAL6P1.149	52	PF3D7_0627900	asexual circulation	PVX_114500
MAL7P1.68	52	PF3D7_0714300	asexual circulation	PVX_122945
PF08_0040	52	PF3D7_0821600	asexual circulation	PVX_089285
PF08_0128	52	PF3D7_0803000	asexual circulation	PVX_093595
PF10_0158	52	PF3D7_1016200	asexual circulation	PVX_095030
PF11_0144	52	PF3D7_1113600	asexual circulation	PVX_091325
PF11_0469	52	PF3D7_1145800	asexual circulation	PVX_092895
PF13_0311	52	PF3D7_1358200	asexual circulation	PVX_114885
PF14_0059	52	PF3D7_1406200	asexual circulation	PVX_086120
PF14_0365	52	PF3D7_1438600	asexual circulation	PVX_118565
PF14_0473	52	PF3D7_1449700	asexual circulation	PVX_118000
PFA0655w	52	PF3D7_0113600	asexual circulation
PFC0441c	52	PF3D7_0310600, PF3D7_0310600	asexual circulation	PVX_119635
PFE0745w	52	PF3D7_0514900	asexual circulation	PVX_080500
PFE1220w	52	PF3D7_0524500	asexual circulation	PVX_080025
PFE1530c	52	PF3D7_0530600	asexual circulation	PVX_079735
PFL0555c	52	PF3D7_1211200	asexual circulation	PVX_084590
PFL1270w	52	PF3D7_1226300	asexual circulation	PVX_123945
PFL1815c	52	PF3D7_1237500	asexual circulation	PVX_100825
MAL13P1.272	53	PF3D7_1354600	asexual circulation	PVX_114715
MAL6P1.138	53	PF3D7_0629000	asexual circulation	PVX_114550
MAL6P1.14	53	PF3D7_0631500	asexual circulation
MAL6P1.144	53	PF3D7_0628400	asexual circulation	PVX_114520
MAL6P1.15	53	PF3D7_0631400	asexual circulation
MAL6P1.265	53	PF3D7_0616100	asexual circulation	PVX_113940
MAL8P1.163	53	PF3D7_0800600	asexual circulation
PF10_0381	53	PF3D7_1039100	asexual circulation
PF10_0382	53	PF3D7_1039100	asexual circulation
PF10_0392	53	PF3D7_1039900	asexual circulation
PF11_0023	53	PF3D7_1101500	asexual circulation
PF11_0472	53	PF3D7_1146100	asexual circulation	PVX_092905
PF13_0160	53	PF3D7_1327400	asexual circulation	PVX_116510
PF13_0195	53	PF3D7_1334900	asexual circulation
PF13_0319	53	PF3D7_1360400	asexual circulation	PVX_114985
PF14_0763	53	PF3D7_1479200	asexual circulation
PFI1405c	53	PF3D7_0928600	asexual circulation	PVX_099880
PFL2590w	53	PF3D7_1253800	asexual circulation
PFL2650w	53	PF3D7_1254900	asexual circulation
MAL7P1.76	54	PF3D7_0716200	asexual circulation	PVX_000615
MAL8P1.67	54	PF3D7_0818400	asexual circulation	PVX_089495
PF07_0027	54	PF3D7_0708100	asexual circulation	PVX_087935
PF10_0067	54	PF3D7_1006700	asexual circulation	PVX_094530
PF10_0242	54	PF3D7_1024800	asexual circulation	PVX_111470
PF11_0199	54	PF3D7_1119200	asexual circulation	PVX_091595
PF11_0259	54	PF3D7_1124800	asexual circulation	PVX_091855
PF11_0458	54	PF3D7_1144600	asexual circulation	PVX_092835
PF14_0072	54	PF3D7_1407500	asexual circulation	PVX_086055
PF14_0450	54	PF3D7_1447200	asexual circulation	PVX_118135
PF14_0620	54	PF3D7_1465300	asexual circulation	PVX_117195
PFB0255w	54	PF3D7_0205700, PF3D7_0205700	asexual circulation	PVX_003720
PFB0655c	54	PF3D7_0214400	asexual circulation	PVX_002815
PFD0245c	54	PF3D7_0405000	asexual circulation	PVX_000990
PFE0135w	54	PF3D7_0502800	asexual circulation	PVX_097645
PFE0730c	54	PF3D7_0514600	asexual circulation	PVX_080515
PFE1425c	54	PF3D7_0528600	asexual circulation	PVX_079820
PFF0345w	54	PF3D7_0607000	asexual circulation	PVX_113515
PFI1480w	54	PF3D7_0930400, PF3D7_0930400	asexual circulation	PVX_099985
PFI1696c	54	PF3D7_0935100	asexual circulation	PVX_086962
MAL13P1.310	55	PF3D7_1362400	asexual circulation	PVX_115075
MAL6P1.37	55	PF3D7_0603400	asexual circulation	PVX_113335
MAL8P1.1	55	PF3D7_0831100	asexual circulation
MAL8P1.47	55	PF3D7_0822400	asexual circulation	PVX_089245
MAL8P1.71	55	PF3D7_0818000	asexual circulation	PVX_089515
PF07_0116	55	PF3D7_0727900	asexual circulation	PVX_081700
PF10_0287	55	PF3D7_1029400	asexual circulation	PVX_111255
PF11_0110	55	PF3D7_1110300	asexual circulation
PF11_0279	55	PF3D7_1126800	asexual circulation	PVX_091955
PF11_0401	55	PF3D7_1138800	asexual circulation	PVX_092555
PF11_0422	55	PF3D7_1141100	asexual circulation
PF14_0190	55	PF3D7_1419600	asexual circulation	PVX_085500
PF14_0637	55	PF3D7_1466900	asexual circulation	PVX_117120
PF14_0728	55	PF3D7_1476000	asexual circulation
PFA0015c	55	PF3D7_0100300	asexual circulation
PFA0130c	55	PF3D7_0102600	asexual circulation
PFA0665w	55	PF3D7_0113800	asexual circulation
PFB0230c	55	PF3D7_0205100, PF3D7_0205200	asexual circulation	PVX_003685, PVX_003690
PFC0810c	55	PF3D7_0318300	asexual circulation	PVX_095315
PFE0900w	55	PF3D7_0518000	asexual circulation	PVX_080345
PFE1550w	55	PF3D7_0531000	asexual circulation	PVX_079715
PFE1595c	55	PF3D7_0532200	asexual circulation
PFI1145w	55	PF3D7_0923300	asexual circulation	PVX_099575
PFL0055c	55	PF3D7_1201100	asexual circulation
PFL0070c	55	PF3D7_1201400	asexual circulation
PF10_0132	56	PF3D7_1013500	asexual circulation	PVX_094895
PFD0945c	56	PF3D7_0419500	asexual circulation	PVX_090065
PFF0210w	56	PF3D7_0604300	asexual circulation	PVX_113380
PFF1040w	56	PF3D7_0621500	asexual circulation	PVX_114195
PFI0805w	56	PF3D7_0916400	asexual circulation	PVX_099247
PF11_0109	57	PF3D7_1110300	asexual circulation
PF14_0150	57	PF3D7_1415200	asexual circulation	PVX_085690
PFA0235w	57	PF3D7_0104600	asexual circulation	PVX_081525
PFC0565w	57	PF3D7_0313500	asexual circulation	PVX_119770
PFD0355c	57	PF3D7_0407200	asexual circulation	PVX_000885
PFD0367w	57	PF3D7_0407500	asexual circulation	PVX_000870
PFL2305w	57	PF3D7_1248100	asexual circulation	PVX_101295
MAL13P1.275	58	PF3D7_1355700	asexual circulation	PVX_114760
MAL7P1.204	58	PF3D7_0706500	asexual circulation	PVX_087865
MAL8P1.114	58	PF3D7_0809500	asexual circulation	PVX_123305
MAL8P1.202	58	PF3D7_0805600	asexual circulation	PVX_088270
PF11_0086	58	PF3D7_1107300	asexual circulation	PVX_091040, PVX_092415, PVX_092935
PF11_0111	58	PF3D7_1110400	asexual circulation	PVX_091170
PF11_0212	58	PF3D7_1120500	asexual circulation	PVX_091655
PF13_0296	58	PF3D7_1355800	asexual circulation	PVX_114770
PF13_0343	58	PF3D7_1365300	asexual circulation	PVX_115225
PF13_0347	58	PF3D7_1366000	asexual circulation	PVX_115260
PF14_0170	58	PF3D7_1417200	asexual circulation	PVX_085590
PF14_0511	58	PF3D7_1453800	asexual circulation	PVX_117790
PFE1400c	58	PF3D7_0528100	asexual circulation	PVX_079845
PFF0125c	58	PF3D7_0602600	asexual circulation	PVX_113295
PFF0250w	58	PF3D7_0605100	asexual circulation	PVX_113420
PFF1055c	58	PF3D7_0621900	asexual circulation	PVX_114210
PFF1350c	58	PF3D7_0627800	asexual circulation	PVX_114495
PFI1280c	58	PF3D7_0926100	asexual circulation	PVX_099725
PFI1600w	58	PF3D7_0933000	asexual circulation	PVX_087055
PFL0405w	58	PF3D7_1208100	asexual circulation	PVX_084440
PFL0520c	58	PF3D7_1210400	asexual circulation	PVX_084555
MAL13P1.132	59	PF3D7_1324200	asexual circulation	PVX_116660
MAL13P1.153	59	PF3D7_1327200	asexual circulation	PVX_116520
MAL13P1.242	59	PF3D7_1348200	asexual circulation	PVX_083305
MAL13P1.292	59	PF3D7_1359100	asexual circulation	PVX_114925
MAL7P1.15	59	PF3D7_0703900	asexual circulation	PVX_087735
MAL7P1.150	59	PF3D7_0727200	asexual circulation	PVX_081665
MAL7P1.28	59	PF3D7_0709600	asexual circulation	PVX_088007
PF08_0016	59	PF3D7_0827300	asexual circulation	PVX_088995
PF08_0027	59	PF3D7_0824900	asexual circulation	PVX_089115
PF08_0049	59	PF3D7_0819900	asexual circulation	PVX_089370
PF08_0123	59	PF3D7_0804600	asexual circulation	PVX_093530
PF10_0209	59	PF3D7_1021500	asexual circulation	PVX_001940
PF10_0219	59	PF3D7_1022600	asexual circulation	PVX_111590
PF10_0278	59	PF3D7_1028400	asexual circulation	PVX_111300
PF11_0369	59	PF3D7_1135800	asexual circulation	PVX_092405
PF13_0091	59	PF3D7_1316500	asexual circulation	PVX_122645
PF13_0119	59	PF3D7_1320600	asexual circulation	PVX_122840
PF13_0150	59	PF3D7_1329000	asexual circulation	PVX_082395
PF13_0212	59	PF3D7_1337900	asexual circulation	PVX_082825
PF13_0270	59	PF3D7_1351800, PF3D7_1351800	asexual circulation	PVX_083480
PF13_0340	59	PF3D7_1364500	asexual circulation	PVX_115185
PF14_0079	59	PF3D7_1408200	asexual circulation	PVX_086035
PF14_0197	59	PF3D7_1420300	asexual circulation	PVX_085465
PF14_0603	59	PF3D7_1463400	asexual circulation	PVX_117292
PF14_0640	59	PF3D7_1467200	asexual circulation	PVX_117105
PF14_0661	59	PF3D7_1469300	asexual circulation	PVX_117000
PF14_0688	59	PF3D7_1472000	asexual circulation	PVX_116880
PF14_0784	59	PF3D7_1433000	asexual circulation	PVX_084895
PFB0423c	59	PF3D7_0209400	asexual circulation	PVX_003925
PFC0075c	59	PF3D7_0301500	asexual circulation
PFC0690c	59	PF3D7_0315800	asexual circulation	PVX_095445
PFC1050w	59	PF3D7_0323500	asexual circulation	PVX_095050
PFD0150w	59	PF3D7_0403200	asexual circulation	PVX_001090
PFD0505c	59	PF3D7_0410300	asexual circulation	PVX_000735
PFD0740w	59	PF3D7_0415300	asexual circulation	PVX_089720
PFD1070w	59	PF3D7_0422700	asexual circulation	PVX_090175
PFF0135w	59	PF3D7_0602800	asexual circulation	PVX_113305
PFI1235w	59	PF3D7_0925200	asexual circulation	PVX_099675
PFI1400c	59	PF3D7_0928500	asexual circulation	PVX_099875
PFL0625c	59	PF3D7_1212700	asexual circulation	PVX_123340
PFL0665c	59	PF3D7_1213700	asexual circulation	PVX_123375
PFL1485w	59	PF3D7_1230800	asexual circulation	PVX_124180
PFL1855w	59	PF3D7_1238300	asexual circulation	PVX_100865
PFL2400w	59	PF3D7_1250000	asexual circulation	PVX_101395
PFL2475w	59	PF3D7_1251500	asexual circulation	PVX_101465
MAL13P1.264	60	PF3D7_1352200	asexual circulation	PVX_083500
MAL13P1.93	60	PF3D7_1317900	asexual circulation	PVX_122715
MAL6P1.119	60	PF3D7_0630900	asexual circulation	PVX_114645
MAL6P1.282	60	PF3D7_0614400	asexual circulation	PVX_113855
MAL6P1.68	60	PF3D7_0606500	asexual circulation	PVX_113495
MAL7P1.14	60	PF3D7_0703700	asexual circulation	PVX_087725
MAL8P1.152	60	PF3D7_0802400	asexual circulation	PVX_093620
PF07_0067	60	PF3D7_0716100	asexual circulation	PVX_000620
PF07_0092	60	PF3D7_0722600	asexual circulation	PVX_096225
PF07_0103	60	PF3D7_0724400	asexual circulation	PVX_096125
PF08_0042	60	PF3D7_0821300	asexual circulation	PVX_089295
PF08_0065	60	PF3D7_0816000	asexual circulation	PVX_089605
PF08_0092	60	PF3D7_0811500	asexual circulation	PVX_123195
PF08_0135	60	PF3D7_0801500	asexual circulation	PVX_093665
PF10_0054	60	PF3D7_1005100	asexual circulation	PVX_094450
PF10_0085	60	PF3D7_1008800	asexual circulation	PVX_094640
PF10_0200	60	PF3D7_1020700	asexual circulation	PVX_001895
PF10_0266	60	PF3D7_1027100	asexual circulation	PVX_111365
PF11_0358	60	PF3D7_1134700	asexual circulation	PVX_092345
PF13_0013	60	PF3D7_1302600	asexual circulation	PVX_121970
PF13_0035	60	PF3D7_1307100	asexual circulation	PVX_122190
PF13_0051	60	PF3D7_1309500	asexual circulation	PVX_122305
PF13_0076	60	PF3D7_1302000	asexual circulation	PVX_121930
PF13_0109	60	PF3D7_1319300	asexual circulation	PVX_122780
PF13_0177	60	PF3D7_1332700	asexual circulation	PVX_082565
PF13_0178	60	PF3D7_1332800	asexual circulation	PVX_082570
PF13_0286	60	PF3D7_1354300	asexual circulation	PVX_114700
PF13_0315	60	PF3D7_1359400	asexual circulation	PVX_114940
PF13_0352	60	PF3D7_1367400	asexual circulation	PVX_115330
PF14_0055	60	PF3D7_1405800	asexual circulation	PVX_086145
PF14_0068	60	PF3D7_1407100	asexual circulation	PVX_086075
PF14_0104	60	PF3D7_1410600	asexual circulation	PVX_085920
PF14_0113	60	PF3D7_1411500	asexual circulation	PVX_085877
PF14_0156	60	PF3D7_1415800	asexual circulation	PVX_085660
PF14_0174	60	PF3D7_1417500	asexual circulation	PVX_085575
PF14_0214	60	PF3D7_1422400	asexual circulation	PVX_085360
PF14_0292	60	PF3D7_1431300	asexual circulation	PVX_084975
PF14_0326	60	PF3D7_1434500	asexual circulation	PVX_084810
PF14_0360	60	PF3D7_1438000	asexual circulation	PVX_084645
PF14_0437	60	PF3D7_1445900	asexual circulation	PVX_118190
PF14_0494	60	PF3D7_1451900	asexual circulation	PVX_117885
PF14_0559	60	PF3D7_1458600	asexual circulation	PVX_117535
PF14_0561	60	PF3D7_1458800	asexual circulation	PVX_117525
PF14_0707	60	PF3D7_1473900	asexual circulation	PVX_116790
PFB0175c	60	PF3D7_0203700	asexual circulation	PVX_003615
PFB0630c	60	PF3D7_0213900	asexual circulation	PVX_002840
PFB0860c	60	PF3D7_0218400	asexual circulation	PVX_002620
PFC0825c	60	PF3D7_0318600	asexual circulation	PVX_095300
PFD0510c	60	PF3D7_0410300	asexual circulation	PVX_000735
PFF0100w	60	PF3D7_0602100	asexual circulation	PVX_113270
PFF0300w	60	PF3D7_0606100	asexual circulation	PVX_113475
PFF0535c	60	PF3D7_0610900	asexual circulation	PVX_113680
PFF1030w	60	PF3D7_0621300	asexual circulation	PVX_114185
PFF1500c	60	PF3D7_0630900	asexual circulation	PVX_114645
PFI1435w	60	PF3D7_0929200	asexual circulation	PVX_099915
PFI1790w	60	PF3D7_0937000	asexual circulation
PFL0045c	60	PF3D7_1200900	asexual circulation
PFL0075w	60	PF3D7_1201500	asexual circulation	PVX_084100
PFL0355c	60	PF3D7_1207100	asexual circulation	PVX_084390
PFL0830w	60	PF3D7_1217200	asexual circulation	PVX_123535
PFL1345c	60	PF3D7_1227800	asexual circulation	PVX_124020
PFL2295w	60	PF3D7_1247900	asexual circulation	PVX_101285
PFL2480w	60	PF3D7_1251600	asexual circulation	PVX_101470
MAL13P1.170	61	PF3D7_1332400	asexual circulation	PVX_082550
MAL6P1.170	61	PF3D7_0625800	asexual circulation	PVX_114395
MAL7P1.36	61	PF3D7_0711300	asexual circulation	PVX_088100
MAL8P1.3	61	PF3D7_0830700	asexual circulation
PF07_0011	61	PF3D7_0703100	asexual circulation	PVX_087695
PF07_0059	61	PF3D7_0715000	asexual circulation	PVX_122960
PF07_0071	61	PF3D7_0717400	asexual circulation	PVX_000560
PF10_0370	61	PF3D7_1037700	asexual circulation	PVX_110870
PF11_0225	61	PF3D7_1121700	asexual circulation	PVX_091705
PF11_0265	61	PF3D7_1125400	asexual circulation	PVX_091890
PF11_0266	61	PF3D7_1125500	asexual circulation	PVX_091895
PF11_0457	61	PF3D7_1144500	asexual circulation	PVX_092830
PF13_0023	61	PF3D7_1304900	asexual circulation	PVX_122080
PF14_0207	61	PF3D7_1421400	asexual circulation	PVX_085410
PF14_0208	61	PF3D7_1421500	asexual circulation	PVX_085405
PF14_0481	61	PF3D7_1450600	asexual circulation	PVX_117950
PFC0430w	61	PF3D7_0310300	asexual circulation	PVX_119620
PFF0515c	61	PF3D7_0610500	asexual circulation	PVX_113670
PFI0635c	61	PF3D7_0913000	asexual circulation	PVX_099085
PF07_0080	62	PF3D7_0719700	asexual circulation	PVX_096335
PF10_0038	62	PF3D7_1003500	asexual circulation	PVX_094375
PF11_0364	62	PF3D7_1135400	asexual circulation	PVX_092385
PF11_0380	62	PF3D7_1136800	asexual circulation	PVX_092455
PF11_0454	62	PF3D7_1144000	asexual circulation	PVX_092805
PF13_0045	62	PF3D7_1308300	asexual circulation	PVX_122245
PF14_0098	62	PF3D7_1410000	asexual circulation	PVX_085950
PFD0311w	62	PF3D7_0406400	asexual circulation	PVX_000925
PFE0810c	62	PF3D7_0516200	asexual circulation	PVX_080440
MAL6P1.166	63	PF3D7_0626200	asexual circulation	PVX_114415
MAL6P1.173	63	PF3D7_0625500	asexual circulation	PVX_114380
MAL7P1.151	63	PF3D7_0727300	asexual circulation	PVX_081670
PF10_0042	63	PF3D7_1003900	asexual circulation	PVX_094395
PF10_0297	63	PF3D7_1030400	asexual circulation	PVX_111205
PF10_0369	63	PF3D7_1037600	asexual circulation	PVX_110880
PFB0395w	63	PF3D7_0208800	asexual circulation	PVX_003895
MAL6P1.102	64	PF3D7_0609900	asexual circulation	PVX_113645
MAL6P1.54	64	PF3D7_0605100	asexual circulation	PVX_113420
PF11_0095	64	PF3D7_1108200	asexual circulation	PVX_091090
PF13_0210	64	PF3D7_1337500	asexual circulation
PF14_0433	64	PF3D7_1445600	asexual circulation	PVX_118205
PFB0735c	64	PF3D7_0216100, PF3D7_0216200	asexual circulation	PVX_002730, PVX_002735
PFL0880c	64	PF3D7_1218200	asexual circulation	PVX_123585
MAL13P1.203	65	PF3D7_1340000	asexual circulation	PVX_082920
MAL13P1.410	65	PF3D7_1359500	asexual circulation	PVX_114945
MAL8P1.48	65	PF3D7_0822300	asexual circulation	PVX_089250
PF10_0206	65	PF3D7_1021200	asexual circulation	PVX_001925
PF14_0698	65	PF3D7_1473000	asexual circulation	PVX_116835
PF14_0754	65	PF3D7_1478200	asexual circulation
PFA0100c	65	PF3D7_0102000	asexual circulation
PFF1310c	65	PF3D7_0627000	asexual circulation	PVX_114455
PFF1340w	65	PF3D7_0627600	asexual circulation	PVX_114485
PFI0255c	65	PF3D7_0905200	asexual circulation	PVX_098705
PFL1225c	65	PF3D7_1225400	asexual circulation	PVX_123900
MAL13P1.317	66	PF3D7_1363000	asexual circulation	PVX_115105
MAL6P1.104	66	PF3D7_0610100	asexual circulation	PVX_113655
MAL6P1.64	66	PF3D7_0606100	asexual circulation	PVX_113475
MAL7P1.24	66	PF3D7_0707900	asexual circulation	PVX_087920
MAL8P1.64	66	PF3D7_0819000	asexual circulation	PVX_089415
MAL8P1.92	66	PF3D7_0814300	asexual circulation	PVX_123055
PF07_0097	66	PF3D7_0723400	asexual circulation	PVX_096180
PF08_0026	66	PF3D7_0825500	asexual circulation	PVX_089085
PF08_0041	66	PF3D7_0821500	asexual circulation	PVX_089290
PF08_0121	66	PF3D7_0804800	asexual circulation	PVX_093520
PF08_0124	66	PF3D7_0804000	asexual circulation	PVX_093550
PF08_0127	66	PF3D7_0803100	asexual circulation	PVX_093590
PF10_0179	66	PF3D7_1018500, PF3D7_1018600	asexual circulation	PVX_001785, PVX_001790
PF10_0277	66	PF3D7_1028300	asexual circulation	PVX_111305
PF10_0285	66	PF3D7_1029200	asexual circulation	PVX_111265
PF10_0314	66	PF3D7_1032100	asexual circulation	PVX_111120
PF10_0327	66	PF3D7_1033600	asexual circulation	PVX_111045
PF10_0328	66	PF3D7_1033700	asexual circulation	PVX_111040
PF10_0361	66	PF3D7_1036900	asexual circulation	PVX_110915
PF11_0115	66	PF3D7_1110900	asexual circulation	PVX_091195
PF11_0241	66	PF3D7_1123000	asexual circulation	PVX_091765
PF11_0375	66	PF3D7_1136400	asexual circulation	PVX_092435
PF11_0378	66	PF3D7_1136600	asexual circulation	PVX_092445
PF11_0418	66	PF3D7_1140700	asexual circulation	PVX_092630
PF13_0158	66	PF3D7_1327700	asexual circulation	PVX_116495
PF13_0165	66	PF3D7_1330800	asexual circulation	PVX_082480
PF13_0209	66	PF3D7_1337400	asexual circulation	PVX_082800
PF13_0263	66	PF3D7_1350300	asexual circulation	PVX_083410
PF14_0042	66	PF3D7_1404500	asexual circulation	PVX_086210
PF14_0145	66	PF3D7_1414700	asexual circulation	PVX_085715
PF14_0185	66	PF3D7_1419100	asexual circulation	PVX_085525
PF14_0188	66	PF3D7_1419400	asexual circulation	PVX_085510
PF14_0247	66	PF3D7_1426800	asexual circulation	PVX_085195
PF14_0401	66	PF3D7_1442300	asexual circulation	PVX_118375
PF14_0429	66	PF3D7_1445200	asexual circulation	PVX_118230
PF14_0434	66	PF3D7_1445700	asexual circulation	PVX_118200
PF14_0608	66	PF3D7_1464000	asexual circulation	PVX_117265
PF14_0669	66	PF3D7_1470200	asexual circulation	PVX_116960
PF14_0724	66	PF3D7_1475600	asexual circulation	PVX_118655
PFA0475c	66	PF3D7_0109700	asexual circulation	PVX_081305
PFB0440c	66	PF3D7_0209700	asexual circulation	PVX_003940
PFB0550w	66	PF3D7_0212300	asexual circulation	PVX_002915
PFC0635c	66	PF3D7_0315100	asexual circulation	PVX_095480
PFD0160w	66	PF3D7_0403400	asexual circulation	PVX_001080
PFD0750w	66	PF3D7_0415500	asexual circulation	PVX_089730
PFD0970c	66	PF3D7_0420000	asexual circulation	PVX_090090
PFE0300c	66	PF3D7_0506100	asexual circulation	PVX_097860
PFE0570w	66	PF3D7_0511500	asexual circulation	PVX_080660
PFE1215c	66	PF3D7_0524400	asexual circulation	PVX_080030
PFE1320w	66	PF3D7_0526500	asexual circulation	PVX_079920
PFF0500c	66	PF3D7_0610100	asexual circulation	PVX_113655
PFF1110c	66	PF3D7_0623100	asexual circulation	PVX_114270
PFI0170w	66	PF3D7_0903500	asexual circulation	PVX_098620
PFI0195c	66	PF3D7_0904000	asexual circulation	PVX_098645
PFI0365w	66	PF3D7_0907600	asexual circulation	PVX_098825
PFI1215w	66	PF3D7_0924700	asexual circulation	PVX_099650
PFL0135w	66	PF3D7_1202700	asexual circulation	PVX_084180
PFL0175c	66	PF3D7_1203500	asexual circulation	PVX_084220
PFL0785c	66	PF3D7_1216300	asexual circulation	PVX_123495
MAL6P1.198	68	PF3D7_0623100	asexual circulation	PVX_114270
MAL6P1.214	68	PF3D7_0621300	asexual circulation	PVX_114185
MAL6P1.69	68	PF3D7_0606600	asexual circulation	PVX_113500
PF07_0121	68	PF3D7_0729300	asexual circulation	PVX_081765
PF11_0090	68	PF3D7_1107700	asexual circulation	PVX_091060
PF11_0353	68	PF3D7_1134200	asexual circulation	PVX_092320
PF13_0219	68	PF3D7_1340300	asexual circulation	PVX_082935
PF13_0310	68	PF3D7_1358100	asexual circulation	PVX_114880
PF14_0056	68	PF3D7_1405900	asexual circulation	PVX_086140
PF14_0327	68	PF3D7_1434600	asexual circulation	PVX_084805
PF14_0550	68	PF3D7_1457700	asexual circulation	PVX_117580
PFF0050c	68	PF3D7_0601000	asexual circulation
PFF0625w	68	PF3D7_0612900	asexual circulation	PVX_113785
PFL1800w	68	PF3D7_1237200	asexual circulation	PVX_100810
PFL1975c	68	PF3D7_1241100	asexual circulation	PVX_100955
PFL2010c	68	PF3D7_1241800	asexual circulation	PVX_100990
MAL13P1.45	69	PF3D7_1309300	asexual circulation	PVX_122295
MAL6P1.235	69	PF3D7_0619200	asexual circulation	PVX_114085
PF11_0093	69	PF3D7_1108000	asexual circulation	PVX_091080
PF11_0207	69	PF3D7_1120000	asexual circulation	PVX_091635
PFB0370c	69	PF3D7_0208200	asexual circulation	PVX_003860
PFL1215c	69	PF3D7_1225200	asexual circulation	PVX_123890
PFL2490c	69	PF3D7_1251800	asexual circulation	PVX_101480
MAL13P1.222	70	PF3D7_1344900	asexual circulation	PVX_083140
MAL13P1.323	70	PF3D7_1364400	asexual circulation	PVX_115180
MAL13P1.333	70	PF3D7_1366300	asexual circulation	PVX_115275
MAL13P1.341	70	PF3D7_1367600	asexual circulation	PVX_115340
MAL13P1.43	70	PF3D7_1309000	asexual circulation	PVX_122280
MAL13P1.53	70	PF3D7_1311000	asexual circulation	PVX_122380
MAL13P1.550	70	PF3D7_1326200	asexual circulation	PVX_116565
MAL13P1.88	70	PF3D7_1316900	asexual circulation	PVX_122665
MAL13P1.91	70	PF3D7_1317700	asexual circulation	PVX_122705
PF07_0083	70	PF3D7_0720100	asexual circulation	PVX_096315
PF07_0122	70	PF3D7_0729400	asexual circulation	PVX_081770
PF08_0081	70	PF3D7_0813400	asexual circulation	PVX_123105
PF08_0099	70	PF3D7_0810000	asexual circulation	PVX_123275
PF10_0068	70	PF3D7_1006800	asexual circulation	PVX_094535
PF10_0077	70	PF3D7_1007900	asexual circulation	PVX_094590
PF10_0087	70	PF3D7_1009000	asexual circulation	PVX_094665
PF10_0099	70	PF3D7_1010200	asexual circulation	PVX_094730
PF10_0279	70	PF3D7_1028500	asexual circulation	PVX_111295
PF11_0053	70	PF3D7_1104200	asexual circulation	PVX_090890
PF11_0071	70	PF3D7_1106000	asexual circulation	PVX_090975
PF11_0289	70	PF3D7_1127800	asexual circulation	PVX_092000
PF13_0293	70	PF3D7_1355300	asexual circulation	PVX_114745
PF13_0341	70	PF3D7_1364800	asexual circulation	PVX_115200
PF14_0082	70	PF3D7_1408500	asexual circulation	PVX_086022
PF14_0136	70	PF3D7_1413800	asexual circulation	PVX_085760
PF14_0193	70	PF3D7_1419900	asexual circulation	PVX_085485
PF14_0515	70	PF3D7_1454200	asexual circulation	PVX_117770
PF14_0616	70	PF3D7_1464900	asexual circulation	PVX_117215
PF14_0635	70	PF3D7_1466700	asexual circulation	PVX_117130
PF14_0670	70	PF3D7_1470300	asexual circulation	PVX_116955
PF14_0677	70	PF3D7_1471000	asexual circulation	PVX_116920
PFA0480w	70	PF3D7_0109800	asexual circulation	PVX_081300
PFC0221c	70	PF3D7_0304900	asexual circulation	PVX_119370
PFD0360w	70	PF3D7_0407300	asexual circulation	PVX_000880
PFD0875c	70	PF3D7_0418100	asexual circulation	PVX_089995
PFE1535w	70	PF3D7_0530700	asexual circulation	PVX_079730
PFF1070c	70	PF3D7_0622200	asexual circulation	PVX_114225
PFF1435w	70	PF3D7_0629600	asexual circulation	PVX_114580
PFI0450c	70	PF3D7_0909300	asexual circulation	PVX_098905
PFL1470c	70	PF3D7_1230500	asexual circulation	PVX_124165
PFL1820w	70	PF3D7_1237600	asexual circulation	PVX_100830
MAL6P1.151	71	PF3D7_0627700	asexual circulation	PVX_114490
MAL6P1.29	71	PF3D7_0602600	asexual circulation	PVX_113295
PF11_0275	71	PF3D7_1126500	asexual circulation	PVX_091940
PF11_0393	71	PF3D7_1138100	asexual circulation	PVX_092520
PF14_0364	71	PF3D7_1438500	asexual circulation	PVX_118570
PFC0100c	71	PF3D7_0302000	asexual circulation	PVX_119245
PFC0155c	71	PF3D7_0303300	asexual circulation	PVX_119290
PFE1140c	71	PF3D7_0522800	asexual circulation	PVX_080110
PFI0590c	71	PF3D7_0912100	asexual circulation	PVX_099045
PFL0860c	71	PF3D7_1217800	asexual circulation	PVX_123565
MAL13P1.385	72	PF3D7_1343900	asexual circulation	PVX_083090
PF07_0095	72	PF3D7_0723000	asexual circulation	PVX_096205
PF10_0112	72	PF3D7_1011500	asexual circulation	PVX_094795
PF10_0197	72	PF3D7_1020400	asexual circulation	PVX_001880
PF11_0070	72	PF3D7_1105900	asexual circulation	PVX_090972
PF11_0089	72	PF3D7_1107600	asexual circulation	PVX_091055
PF11_0201	72	PF3D7_1119400	asexual circulation	PVX_091605
PF13_0292	72	PF3D7_1355200	asexual circulation	PVX_114740
PF13_0351	72	PF3D7_1366700	asexual circulation	PVX_115295
PF14_0274	72	PF3D7_1429500	asexual circulation	PVX_085065
PF14_0496	72	PF3D7_1452100	asexual circulation	PVX_117875
PF14_0549	72	PF3D7_1457600	asexual circulation	PVX_117585
PFD0605c	72	PF3D7_0412200	asexual circulation	PVX_000635
PFF1355w	72	PF3D7_0627900	asexual circulation	PVX_114500
PFI0415c	72	PF3D7_0908600	asexual circulation	PVX_098870
PFL0125c	72	PF3D7_1202500	asexual circulation	PVX_084170
PFL0985c	72	PF3D7_1220500	asexual circulation	PVX_123665
PF07_0034	73	PF3D7_0708900	asexual circulation	PVX_087975
PF07_0041	73	PF3D7_0710100	asexual circulation	PVX_088040
PF10_0142	73	PF3D7_1014500	asexual circulation	PVX_094940
PF10_0340	73	PF3D7_1034900	asexual circulation	PVX_110980
PF11_0349	73	PF3D7_1133900	asexual circulation	PVX_092305
PF14_0127	73	PF3D7_1412800	asexual circulation	PVX_085815
PFC0050c	73	PF3D7_0301000	asexual circulation
PFD0350w	73	PF3D7_0407100	asexual circulation	PVX_000890
PFF1410c	73	PF3D7_0629100	asexual circulation	PVX_114555
PFI0720w	73	PF3D7_0914700	asexual circulation	PVX_099160
PFI1800w	73	PF3D7_0937200	asexual circulation
PFL1665c	73	PF3D7_1234500	asexual circulation	PVX_100675
MAL6P1.81	74	PF3D7_0607800	asexual circulation	PVX_113555
PF07_0069	74	PF3D7_0716700	asexual circulation	PVX_000595
PF08_0068	74	PF3D7_0815300	asexual circulation	PVX_123005
PF10_0271	74	PF3D7_1027700, PF3D7_1027700	asexual circulation	PVX_111335
PF11_0149	74	PF3D7_1114100, PF3D7_1114100	asexual circulation	PVX_091350
PF11_0150	74	PF3D7_1114100, PF3D7_1114100	asexual circulation	PVX_091350
PF14_0514	74	PF3D7_1454100	asexual circulation	PVX_117775
PF14_0651	74	PF3D7_1468300	asexual circulation	PVX_117050
PFA0335w	74	PF3D7_0106800	asexual circulation	PVX_081430
PFA0470c	74	PF3D7_0109600	asexual circulation	PVX_081307
PFD0215c	74	PF3D7_0404500	asexual circulation	PVX_001020
PFE1325w	74	PF3D7_0526600	asexual circulation	PVX_079910
PFF0470w	74	PF3D7_0609500	asexual circulation	PVX_113630
MAL13P1.265	75	PF3D7_1352300	asexual circulation	PVX_083505
MAL7P1.130	75	PF3D7_0724300	asexual circulation	PVX_096130
MAL7P1.32	75	PF3D7_0710400	asexual circulation	PVX_088055
MAL7P1.69	75	PF3D7_0714400	asexual circulation	PVX_122947
PF07_0037	75	PF3D7_0709300	asexual circulation	PVX_087995
PF10_0113	75	PF3D7_1011600	asexual circulation	PVX_094800
PF10_0373	75	PF3D7_1038100	asexual circulation	PVX_110850
PF11_0084	75	PF3D7_1107200	asexual circulation	PVX_091035
PF11_0119	75	PF3D7_1111300	asexual circulation	PVX_091215
PF13_0256	75	PF3D7_1348900	asexual circulation	PVX_083340
PF13_0278	75	PF3D7_1353400	asexual circulation	PVX_114660
PF14_0048	75	PF3D7_1405100	asexual circulation	PVX_086180
PFC0560c	75	PF3D7_0313400	asexual circulation	PVX_119765
PFD0525w	75	PF3D7_0410600	asexual circulation	PVX_000720
PFE0580w	75	PF3D7_0511700	asexual circulation	PVX_080655
PFL0920c	75	PF3D7_1218900	asexual circulation	PVX_123610
MAL13P1.322	76	PF3D7_1364300	asexual circulation	PVX_115175
PF10_0053	76	PF3D7_1005000	asexual circulation	PVX_094445
PF10_0091	76	PF3D7_1009400	asexual circulation	PVX_094685
PF11_0048	76	PF3D7_1103700	asexual circulation	PVX_090870
PF13_0318	76	PF3D7_1360100	asexual circulation	PVX_114975
PF14_0146	76	PF3D7_1414800	asexual circulation	PVX_085710
PF14_0528	76	PF3D7_1455400	asexual circulation	PVX_117695
PFB0210c	76	PF3D7_0204700	asexual circulation	PVX_003665
PFB0700c	76	PF3D7_0215400	asexual circulation	PVX_002770
PFD0515w	76	PF3D7_0410400	asexual circulation	PVX_000730
PFE1085w	76	PF3D7_0521700	asexual circulation	PVX_080160
PFE1430c	76	PF3D7_0528700	asexual circulation	PVX_079815
PFI0105c	76	PF3D7_0902200	asexual circulation
PFI0860c	76	PF3D7_0917600	asexual circulation	PVX_099300
PFI1070c	76	PF3D7_0921800	asexual circulation	PVX_099507
MAL13P1.299	77	PF3D7_1360200	asexual circulation	PVX_114977
MAL13P1.52	77	PF3D7_1310800	asexual circulation	PVX_122370
MAL7P1.26	77	PF3D7_0708300	asexual circulation	PVX_087945
MAL8P1.41	77	PF3D7_0823100	asexual circulation	PVX_089210
PF07_0123	77	PF3D7_0729500	asexual circulation	PVX_081775
PF08_0130	77	PF3D7_0802300	asexual circulation	PVX_093625
PF10_0269	77	PF3D7_1027400	asexual circulation	PVX_111350
PF10_0341	77	PF3D7_1035000	asexual circulation	PVX_110975
PF11_0068	77	PF3D7_1105700	asexual circulation	PVX_090965
PF11_0255	77	PF3D7_1124400	asexual circulation	PVX_091835
PF11_0341	77	PF3D7_1133100	asexual circulation	PVX_092260
PF13_0175	77	PF3D7_1332500	asexual circulation	PVX_082555
PF13_0309	77	PF3D7_1357700	asexual circulation	PVX_114860
PF13_0313	77	PF3D7_1358500	asexual circulation	PVX_114895
PF14_0086	77	PF3D7_1408900	asexual circulation	PVX_086005
PF14_0125	77	PF3D7_1412600	asexual circulation	PVX_085825
PF14_0157	77	PF3D7_1415900	asexual circulation	PVX_085655
PF14_0322	77	PF3D7_1434100	asexual circulation	PVX_084830
PF14_0422	77	PF3D7_1444400	asexual circulation	PVX_118275
PF14_0456	77	PF3D7_1448000	asexual circulation	PVX_118095
PF14_0584	77	PF3D7_1461200	asexual circulation	PVX_117395
PFA0165c	77	PF3D7_0103300	asexual circulation	PVX_081590
PFB0151c	77	PF3D7_0203200	asexual circulation	PVX_003595
PFD0725c	77	PF3D7_0415000	asexual circulation	PVX_089705
PFE0390w	77	PF3D7_0507900	asexual circulation	PVX_097955
PFE1470w	77	PF3D7_0529500	asexual circulation	PVX_079780
PFF0105w	77	PF3D7_0602200	asexual circulation	PVX_113275
PFF0320c	77	PF3D7_0606500	asexual circulation	PVX_113495
PFF0340c	77	PF3D7_0606900	asexual circulation	PVX_113510
PFF0620c	77	PF3D7_0612800	asexual circulation	PVX_113780
PFF0970w	77	PF3D7_0619900	asexual circulation	PVX_114120
PFF1000w	77	PF3D7_0620500	asexual circulation	PVX_114150
PFF1270c	77	PF3D7_0626200	asexual circulation	PVX_114415
PFF1295w	77	PF3D7_0626700	asexual circulation	PVX_114440
PFI0150c	77	PF3D7_0903100	asexual circulation	PVX_098600
PFI0310w	77	PF3D7_0906300	asexual circulation	PVX_098760
PFI0920c	77	PF3D7_0918800	asexual circulation	PVX_099355
PFI1130c	77	PF3D7_0923000	asexual circulation	PVX_099560
PFL0695c	77	PF3D7_1214300, PF3D7_1214400	asexual circulation	PVX_123405, PVX_123407
PFL2265c	77	PF3D7_1247200	asexual circulation	PVX_101255
PFL2310w	77	PF3D7_1248200	asexual circulation	PVX_101300
MAL7P1.4	78	PF3D7_0701500	asexual circulation
PF11_0041	78	PF3D7_1102900	asexual circulation
PF14_0610	78	PF3D7_1464200	asexual circulation	PVX_117255
PF14_0686	78	PF3D7_1471900	asexual circulation	PVX_116885
PF14_0687	78	PF3D7_1471900	asexual circulation	PVX_116885
PFB0925w	78	PF3D7_0220400	asexual circulation
PFE1070c	78	PF3D7_0521300	asexual circulation	PVX_080180
PFE1570c	78	PF3D7_0531400	asexual circulation	PVX_079695
PFF0130c	78	PF3D7_0602700	asexual circulation	PVX_113300
PFF1005w	78	PF3D7_0620600	asexual circulation	PVX_114155
PFF1285w	78	PF3D7_0626500	asexual circulation	PVX_114430
PFI0815c	78	PF3D7_0916600	asexual circulation	PVX_099255
PFL1405w	78	PF3D7_1229000	asexual circulation	PVX_124080
MAL13P1.14	79	PF3D7_1302700	asexual circulation	PVX_121975
MAL13P1.27	79	PF3D7_1305300	asexual circulation	PVX_122100
MAL13P1.293	79	PF3D7_1359000	asexual circulation	PVX_114922
MAL6P1.161	79	PF3D7_0626700	asexual circulation	PVX_114440
PF08_0096	79	PF3D7_0810600	asexual circulation	PVX_123240
PF10_0063	79	PF3D7_1006200	asexual circulation	PVX_094505
PF10_0089	79	PF3D7_1009200	asexual circulation	PVX_094675
PF10_0096	79	PF3D7_1009900	asexual circulation	PVX_094715
PF10_0123	79	PF3D7_1012600	asexual circulation	PVX_094850
PF11_0189	79	PF3D7_1118300	asexual circulation	PVX_091550
PF11_0192	79	PF3D7_1118600	asexual circulation	PVX_091565
PF11_0384	79	PF3D7_1137300	asexual circulation	PVX_092480
PF13_0044	79	PF3D7_1308200	asexual circulation	PVX_122240
PF13_0184	79	PF3D7_1333600	asexual circulation	PVX_082610
PF13_0257	79	PF3D7_1349200	asexual circulation	PVX_083355
PF13_0261	79	PF3D7_1349800	asexual circulation	PVX_083385
PF13_0354	79	PF3D7_1367700	asexual circulation	PVX_115345
PF14_0436	79	PF3D7_1445900	asexual circulation	PVX_118190
PF14_0563	79	PF3D7_1459000	asexual circulation	PVX_117510
PFA0330w	79	PF3D7_0106700	asexual circulation	PVX_081435
PFB0285c	79	PF3D7_0206500	asexual circulation	PVX_003755
PFC0395w	79	PF3D7_0309500	asexual circulation	PVX_119585
PFD0880w	79	PF3D7_0418200	asexual circulation	PVX_090000
PFE0885w	79	PF3D7_0517700	asexual circulation	PVX_080365
PFE1195w	79	PF3D7_0524000	asexual circulation	PVX_080050
PFE1360c	79	PF3D7_0527300	asexual circulation	PVX_079875
PFE1370w	79	PF3D7_0527500	asexual circulation	PVX_079865
PFF0525w	79	PF3D7_0610700	asexual circulation
PFF0530w	79	PF3D7_0610800	asexual circulation	PVX_113675
PFF1135w	79	PF3D7_0623600	asexual circulation	PVX_114295
PFI0165c	79	PF3D7_0903400	asexual circulation	PVX_098615
PFI0370c	79	PF3D7_0907700	asexual circulation	PVX_098830
PFI0455w	79	PF3D7_0909400	asexual circulation	PVX_098910
PFI0895c	79	PF3D7_0918300	asexual circulation	PVX_099335
PFI1085w	79	PF3D7_0922100	asexual circulation	PVX_099520
PFI1695c	79	PF3D7_0935000	asexual circulation	PVX_086965
PFL1175w	79	PF3D7_1224400	asexual circulation	PVX_123850
PFL1220w	79	PF3D7_1225300	asexual circulation	PVX_123895
PFL1230w	79	PF3D7_1225500	asexual circulation	PVX_123905
MAL13P1.56	80	PF3D7_1311800	asexual circulation	PVX_122425
MAL13P1.92	80	PF3D7_1317800	asexual circulation	PVX_122710
MAL7P1.228	80	PF3D7_0831700	asexual circulation
PF10_0043	80	PF3D7_1004000	asexual circulation	PVX_094400
PF10_0103	80	PF3D7_1010600	asexual circulation	PVX_094750
PF10_0187	80	PF3D7_1019400	asexual circulation	PVX_001835
PF10_0272	80	PF3D7_1027800	asexual circulation	PVX_111330
PF11_0437	80	PF3D7_1142500	asexual circulation	PVX_092730
PF13_0014	80	PF3D7_1302800	asexual circulation	PVX_121980
PF13_0132	80	PF3D7_1323400	asexual circulation	PVX_116700
PF13_0167	80	PF3D7_1331200	asexual circulation	PVX_082495
PF13_0213	80	PF3D7_1338200	asexual circulation	PVX_082840
PF13_0215	80	PF3D7_1339300	asexual circulation	PVX_082885
PF13_0305	80	PF3D7_1357100	asexual circulation	PVX_114830, PVX_114832
PF14_0191	80	PF3D7_1419700	asexual circulation	PVX_085495
PF14_0201	80	PF3D7_1420700	asexual circulation	PVX_085445
PF14_0228	80	PF3D7_1423700	asexual circulation	PVX_085295
PF14_0231	80	PF3D7_1424400	asexual circulation	PVX_085270
PF14_0240	80	PF3D7_1426000	asexual circulation	PVX_085225
PF14_0391	80	PF3D7_1441200	asexual circulation	PVX_118430
PF14_0428	80	PF3D7_1445100	asexual circulation	PVX_118235
PF14_0479	80	PF3D7_1450400	asexual circulation	PVX_117965
PF14_0579	80	PF3D7_1460700	asexual circulation	PVX_117420
PFB0830w	80	PF3D7_0217800	asexual circulation	PVX_002650
PFC0245c	80	PF3D7_0305500	asexual circulation	PVX_119400
PFD0960c	80	PF3D7_0419800	asexual circulation	PVX_090080
PFD1055w	80	PF3D7_0422400	asexual circulation	PVX_090160
PFE1590w	80	PF3D7_0532100	asexual circulation
PFF0695w	80	PF3D7_0614400	asexual circulation	PVX_113855
PFI0190w	80	PF3D7_0903900	asexual circulation	PVX_098640
PFL0815w	80	PF3D7_1216900	asexual circulation	PVX_123520
PFL2055w	80	PF3D7_1242700	asexual circulation	PVX_101035
MAL13P1.334	82	PF3D7_1366300	asexual circulation	PVX_115275
MAL7P1.320	82	PF3D7_0706400	asexual circulation	PVX_087860
PF10_0095	82	PF3D7_1009800	asexual circulation	PVX_094705
PF10_0180	82	PF3D7_1018700	asexual circulation	PVX_001795
PF11_0106	82	PF3D7_1109900	asexual circulation	PVX_091145
PF11_0245	82	PF3D7_1123400	asexual circulation	PVX_091785
PF11_0250	82	PF3D7_1123900	asexual circulation	PVX_091810
PF11_0260	82	PF3D7_1124900	asexual circulation	PVX_091865
PF11_0296	82	PF3D7_1128500	asexual circulation	PVX_092045
PF11_0409	82	PF3D7_1139900	asexual circulation	PVX_092595
PF11_0447	82	PF3D7_1143400	asexual circulation	PVX_092775
PF14_0335	82	PF3D7_1435400	asexual circulation	PVX_084765
PF14_0359	82	PF3D7_1437900	asexual circulation	PVX_084650
PF14_0585	82	PF3D7_1461300	asexual circulation	PVX_117390
PFB0445c	82	PF3D7_0209800	asexual circulation	PVX_003945
PFB0865w	82	PF3D7_0218500	asexual circulation	PVX_002615
PFE1310c	82	PF3D7_0526300	asexual circulation	PVX_079930
PFF0450c	82	PF3D7_0609100	asexual circulation	PVX_113615
PFL1375w	82	PF3D7_1228400	asexual circulation	PVX_124050
PF10_0391	83	PF3D7_1039800	asexual circulation
PFA0060w	83	PF3D7_0101200	asexual circulation
PFC1085c	83	PF3D7_0324200	asexual circulation
PFF1525c	83	PF3D7_0631400	asexual circulation
PFI1775w	83	PF3D7_0936700	asexual circulation
MAL13P1.76	85	PF3D7_1314900	asexual circulation	PVX_122565
MAL6P1.206	85	PF3D7_0622200	asexual circulation	PVX_114225
MAL6P1.24	85	PF3D7_0602100	asexual circulation	PVX_113270
MAL6P1.298	85	PF3D7_0612800	asexual circulation	PVX_113780
MAL6P1.72	85	PF3D7_0606900	asexual circulation	PVX_113510
MAL6P1.95	85	PF3D7_0609200	asexual circulation	PVX_113617
MAL7P1.113	85	PF3D7_0721300	asexual circulation	PVX_096271, PVX_096273
MAL8P1.156	85	PF3D7_0801800	asexual circulation	PVX_093650
MAL8P1.43	85	PF3D7_0822800	asexual circulation	PVX_089225
PF07_0099	85	PF3D7_0723600	asexual circulation	PVX_096170
PF08_0048	85	PF3D7_0820000	asexual circulation	PVX_089365
PF11_0305	85	PF3D7_1129400	asexual circulation	PVX_092085
PF11_0439	85	PF3D7_1142700	asexual circulation	PVX_092740
PF11_0471	85	PF3D7_1146000	asexual circulation	PVX_092900
PF13_0157	85	PF3D7_1327800	asexual circulation	PVX_116490
PF13_0330	85	PF3D7_1362200	asexual circulation	PVX_115065
PF14_0100	85	PF3D7_1410200	asexual circulation	PVX_085940
PF14_0187	85	PF3D7_1419300	asexual circulation
PF14_0256	85	PF3D7_1427800	asexual circulation	PVX_085150
PFA0230c	85	PF3D7_0104500	asexual circulation	PVX_081530
PFB0270w	85	PF3D7_0206100	asexual circulation	PVX_003740
PFC0285c	85	PF3D7_0306800	asexual circulation	PVX_119465
PFC0980c	85	PF3D7_0322100	asexual circulation	PVX_095130
PFE0655w	85	PF3D7_0513200	asexual circulation	PVX_080580
PFE1010w	85	PF3D7_0520100	asexual circulation	PVX_080240
PFE1115c	85	PF3D7_0522300	asexual circulation	PVX_080135
PFE1240w	85	PF3D7_0524900	asexual circulation	PVX_080000
PFI1020c	85	PF3D7_0920800	asexual circulation	PVX_099455
PFI1040c	85	PF3D7_0921200	asexual circulation	PVX_099480
PFL0330c	85	PF3D7_1206600	asexual circulation	PVX_084365
PFL0900c	85	PF3D7_1218600	asexual circulation	PVX_123597
PFL1735c	85	PF3D7_1235900	asexual circulation	PVX_100745
MAL13P1.209	86	PF3D7_1341300	asexual circulation	PVX_082970
MAL13P1.257	86	PF3D7_1351100	asexual circulation	PVX_083450
MAL13P1.36	86	PF3D7_1307000	asexual circulation	PVX_122185
MAL6P1.220	86	PF3D7_0620500	asexual circulation	PVX_114150
MAL6P1.244	86	PF3D7_0618300	asexual circulation	PVX_114040
MAL6P1.281	86	PF3D7_0614500	asexual circulation	PVX_113860
MAL8P1.105	86	PF3D7_0811200	asexual circulation	PVX_123210
PF07_0043	86	PF3D7_0710600	asexual circulation	PVX_088065
PF07_0079	86	PF3D7_0719600	asexual circulation	PVX_096340
PF07_0088	86	PF3D7_0721600	asexual circulation	PVX_096265
PF08_0019	86	PF3D7_0826700	asexual circulation	PVX_089025
PF08_0039	86	PF3D7_0821700	asexual circulation	PVX_089280
PF08_0075	86	PF3D7_0814000	asexual circulation	PVX_123070
PF10_0160	86	PF3D7_1016400	asexual circulation
PF10_0264	86	PF3D7_1026800	asexual circulation	PVX_111380
PF10_0325	86	PF3D7_1033400	asexual circulation	PVX_111055
PF11_0043	86	PF3D7_1103100	asexual circulation	PVX_090845
PF11_0065	86	PF3D7_1105400	asexual circulation	PVX_090950
PF11_0208	86	PF3D7_1120100	asexual circulation	PVX_091640
PF11_0312	86	PF3D7_1130100	asexual circulation	PVX_092115
PF11_0313	86	PF3D7_1130200	asexual circulation	PVX_092120
PF13_0049	86	PF3D7_1309100	asexual circulation	PVX_122285
PF13_0129	86	PF3D7_1323100	asexual circulation	PVX_116715
PF13_0143	86	PF3D7_1325100	asexual circulation	PVX_116620
PF13_0170	86	PF3D7_1331700	asexual circulation	PVX_082520
PF13_0179	86	PF3D7_1332900	asexual circulation	PVX_082575
PF13_0214	86	PF3D7_1338300	asexual circulation	PVX_082845
PF13_0228	86	PF3D7_1342000	asexual circulation	PVX_083000
PF13_0316	86	PF3D7_1358800	asexual circulation	PVX_114910
PF14_0027	86	PF3D7_1402500	asexual circulation	PVX_086305
PF14_0078	86	PF3D7_1408100	asexual circulation
PF14_0083	86	PF3D7_1408600	asexual circulation	PVX_086020
PF14_0141	86	PF3D7_1414300	asexual circulation	PVX_085735
PF14_0230	86	PF3D7_1424100	asexual circulation	PVX_085275
PF14_0239	86	PF3D7_1425900	asexual circulation	PVX_085230
PF14_0261	86	PF3D7_1428300	asexual circulation	PVX_085125
PF14_0296	86	PF3D7_1431700	asexual circulation	PVX_084955
PF14_0368	86	PF3D7_1438900	asexual circulation	PVX_118545
PF14_0411	86	PF3D7_1443300	asexual circulation	PVX_118325
PF14_0448	86	PF3D7_1447000	asexual circulation	PVX_118145
PF14_0486	86	PF3D7_1451100	asexual circulation	PVX_117925
PF14_0589	86	PF3D7_1461900	asexual circulation	PVX_117360
PF14_0627	86	PF3D7_1465900	asexual circulation	PVX_117170
PFB0245c	86	PF3D7_0205500	asexual circulation	PVX_003705
PFB0455w	86	PF3D7_0210100, PF3D7_0210100	asexual circulation	PVX_003955
PFB0525w	86	PF3D7_0211800	asexual circulation	PVX_002940
PFB0885w	86	PF3D7_0219200	asexual circulation	PVX_002590
PFC0290w	86	PF3D7_0306900	asexual circulation	PVX_119470
PFC0400w	86	PF3D7_0309600	asexual circulation	PVX_119587
PFD0305c	86	PF3D7_0406100	asexual circulation	PVX_000935
PFD0770c	86	PF3D7_0415900	asexual circulation	PVX_089750
PFE0350c	86	PF3D7_0507100	asexual circulation	PVX_097915
PFE0845c	86	PF3D7_0516900	asexual circulation	PVX_080405
PFE0850c	86	PF3D7_0517000	asexual circulation	PVX_080400
PFE0975c	86	PF3D7_0519400	asexual circulation	PVX_080275
PFE1005w	86	PF3D7_0520000	asexual circulation	PVX_080245
PFE1405c	86	PF3D7_0528200	asexual circulation	PVX_079840
PFF0700c	86	PF3D7_0614500	asexual circulation	PVX_113860
PFF0835w	86	PF3D7_0617200	asexual circulation	PVX_114000
PFF0880c	86	PF3D7_0618200	asexual circulation	PVX_114035
PFF0885w	86	PF3D7_0618300	asexual circulation	PVX_114040
PFF1095w	86	PF3D7_0622800	asexual circulation	PVX_114255
PFF1300w	86	PF3D7_0626800	asexual circulation	PVX_114445
PFF1335c	86	PF3D7_0627500	asexual circulation	PVX_114480
PFI0645w	86	PF3D7_0913200	asexual circulation	PVX_099095
PFI0755c	86	PF3D7_0915400	asexual circulation	PVX_099200
PFI1105w	86	PF3D7_0922500	asexual circulation	PVX_099535
PFL0210c	86	PF3D7_1204300	asexual circulation	PVX_084255
PFL0335c	86	PF3D7_1206700	asexual circulation	PVX_084370
PFL0460w	86	PF3D7_1209200	asexual circulation	PVX_084490
PF10_0008	87	PF3D7_1000700	asexual circulation
PF10_0139	87	PF3D7_1014200	asexual circulation	PVX_094925
PF10_0275	87	PF3D7_1028100	asexual circulation	PVX_111315
PF13_0172	87	PF3D7_1332100	asexual circulation	PVX_082535
PF14_0726	87	PF3D7_1475800	asexual circulation
PFE0085c	87	PF3D7_0501700	asexual circulation	PVX_097592
PFL0760w	87	PF3D7_1215800	asexual circulation	PVX_123470
MAL13P1.120	88	PF3D7_1321700	asexual circulation	PVX_116785
MAL13P1.283	88	PF3D7_1357800	asexual circulation	PVX_114865
MAL6P1.296	88	PF3D7_0612900	asexual circulation	PVX_113785
MAL7P1.134	88	PF3D7_0724700	asexual circulation	PVX_096110
MAL8P1.127	88	PF3D7_0807600	asexual circulation	PVX_088165
MAL8P1.23	88	PF3D7_0826100	asexual circulation	PVX_089055
PF07_0020	88	PF3D7_0705000	asexual circulation	PVX_087795
PF07_0077	88	PF3D7_0719300	asexual circulation	PVX_096355
PF07_0084	88	PF3D7_0720200	asexual circulation	PVX_096310
PF07_0106	88	PF3D7_0725300	asexual circulation	PVX_096075
PF08_0037	88	PF3D7_0822100	asexual circulation	PVX_089260
PF08_0111	88	PF3D7_0807100	asexual circulation	PVX_088190
PF10_0041	88	PF3D7_1003800	asexual circulation	PVX_094390
PF10_0141	88	PF3D7_1014400	asexual circulation	PVX_094935
PF10_0150	88	PF3D7_1015300	asexual circulation	PVX_094985
PF10_0225	88	PF3D7_1023200	asexual circulation	PVX_111555
PF11_0051	88	PF3D7_1104000	asexual circulation	PVX_090880
PF11_0270	88	PF3D7_1126000	asexual circulation	PVX_091920
PF11_0293	88	PF3D7_1128200	asexual circulation	PVX_092030
PF11_0331	88	PF3D7_1132200	asexual circulation	PVX_092215
PF11_0399	88	PF3D7_1138800	asexual circulation	PVX_092555
PF11_0445	88	PF3D7_1143300	asexual circulation	PVX_092770
PF13_0027	88	PF3D7_1305500	asexual circulation	PVX_122110
PF13_0136	88	PF3D7_1323900	asexual circulation	PVX_116675
PF13_0190	88	PF3D7_1334200	asexual circulation	PVX_082640
PF13_0204	88	PF3D7_1336800	asexual circulation	PVX_082770
PF13_0262	88	PF3D7_1350100	asexual circulation	PVX_083400
PF14_0198	88	PF3D7_1420400	asexual circulation	PVX_085460
PF14_0218	88	PF3D7_1422800	asexual circulation	PVX_085340
PF14_0517	88	PF3D7_1454400	asexual circulation	PVX_117760
PF14_0605	88	PF3D7_1463700	asexual circulation	PVX_117280
PF14_0612	88	PF3D7_1464400	asexual circulation	PVX_117245
PFA0145c	88	PF3D7_0102900	asexual circulation	PVX_081610
PFA0505c	88	PF3D7_0110400	asexual circulation	PVX_081277
PFB0715w	88	PF3D7_0215700	asexual circulation	PVX_002755
PFC0105w	88	PF3D7_0302100	asexual circulation	PVX_119250
PFC0350c	88	PF3D7_0308200	asexual circulation	PVX_119530
PFC0365w	88	PF3D7_0308600	asexual circulation	PVX_119545
PFC0375c	88	PF3D7_0308900	asexual circulation	PVX_119560
PFC0805w	88	PF3D7_0318200	asexual circulation	PVX_095320
PFC0900w	88	PF3D7_0320300	asexual circulation	PVX_095220
PFD0180c	88	PF3D7_0403700	asexual circulation	PVX_001060
PFD0265w	88	PF3D7_0405400	asexual circulation	PVX_000970
PFD0460c	88	PF3D7_0409300	asexual circulation	PVX_000780
PFE0995c	88	PF3D7_0519800	asexual circulation	PVX_080255
PFF0430w	88	PF3D7_0608700	asexual circulation	PVX_113595
PFF0590c	88	PF3D7_0612100	asexual circulation	PVX_113750
PFF0755c	88	PF3D7_0615600	asexual circulation	PVX_113915
PFF1480w	88	PF3D7_0630500	asexual circulation	PVX_114625
PFI0625c	88	PF3D7_0912800	asexual circulation	PVX_099075
MAL13P1.171	89	PF3D7_1333300	asexual circulation	PVX_082595
MAL13P1.28	89	PF3D7_1305400	asexual circulation	PVX_122105
MAL6P1.142	89	PF3D7_0628600	asexual circulation	PVX_114530
MAL6P1.168	89	PF3D7_0626000	asexual circulation	PVX_114405
MAL6P1.210	89	PF3D7_0621800	asexual circulation	PVX_114205
MAL6P1.245	89	PF3D7_0618200	asexual circulation	PVX_114035
MAL6P1.36	89	PF3D7_0603300	asexual circulation	PVX_113330
PF08_0079	89	PF3D7_0813600	asexual circulation	PVX_123090
PF10_0149	89	PF3D7_1015200, PF3D7_1015200, PF3D7_1015200	asexual circulation	PVX_094980
PF10_0274	89	PF3D7_1028000	asexual circulation	PVX_111320
PF10_0300	89	PF3D7_1030700	asexual circulation	PVX_111190
PF11_0101	89	PF3D7_1108900	asexual circulation	PVX_091120
PF11_0272	89	PF3D7_1126200	asexual circulation	PVX_091925
PF11_0274	89	PF3D7_1126400	asexual circulation	PVX_091935
PF11_0284	89	PF3D7_1127300	asexual circulation	PVX_091980
PF11_0316	89	PF3D7_1130600	asexual circulation	PVX_092135
PF11_0438	89	PF3D7_1142600	asexual circulation	PVX_092735
PF13_0171	89	PF3D7_1331800	asexual circulation	PVX_082525
PF13_0224	89	PF3D7_1341200	asexual circulation	PVX_082965
PF13_0268	89	PF3D7_1351400	asexual circulation	PVX_083465
PF14_0022	89	PF3D7_1401900, PF3D7_1402000	asexual circulation	PVX_086330, PVX_086335
PF14_0205	89	PF3D7_1421200	asexual circulation	PVX_085420
PF14_0209	89	PF3D7_1421600	asexual circulation	PVX_085395
PF14_0241	89	PF3D7_1426100	asexual circulation	PVX_085220
PF14_0307	89	PF3D7_1432500	asexual circulation	PVX_084920
PF14_0465	89	PF3D7_1448700	asexual circulation	PVX_118055
PF14_0619	89	PF3D7_1465200	asexual circulation	PVX_117200
PF14_0673	89	PF3D7_1470600	asexual circulation	PVX_116940
PFB0195c	89	PF3D7_0204300	asexual circulation	PVX_003645
PFB0375w	89	PF3D7_0208300	asexual circulation	PVX_003865
PFB0635w	89	PF3D7_0214000	asexual circulation	PVX_002835
PFB0660w	89	PF3D7_0214500	asexual circulation	PVX_002810
PFC0200w	89	PF3D7_0304400	asexual circulation	PVX_119345
PFC0270w	89	PF3D7_0306200	asexual circulation	PVX_119435
PFC0535w	89	PF3D7_0312800	asexual circulation	PVX_119740
PFC0600w	89	PF3D7_0314500	asexual circulation	PVX_119820
PFC0735w	89	PF3D7_0316800	asexual circulation	PVX_095390
PFC0775w	89	PF3D7_0317600	asexual circulation	PVX_095350
PFC0865w	89	PF3D7_0319500	asexual circulation	PVX_095260
PFC0870w	89	PF3D7_0319600	asexual circulation
PFC1020c	89	PF3D7_0322900	asexual circulation	PVX_095080
PFC1065w	89	PF3D7_0323800	asexual circulation	PVX_095035
PFD0270c	89	PF3D7_0405500	asexual circulation	PVX_000965
PFD1045c	89	PF3D7_0422200	asexual circulation	PVX_090150
PFE0185c	89	PF3D7_0503800	asexual circulation	PVX_097760
PFE0670w	89	PF3D7_0513500	asexual circulation	PVX_080565
PFI0335w	89	PF3D7_0906890, PF3D7_0906910	asexual circulation	PVX_098784, PVX_098786
PFI0680c	89	PF3D7_0913900	asexual circulation	PVX_099120
PFI0700c	89	PF3D7_0914300	asexual circulation	PVX_099140
PFI1650w	89	PF3D7_0934100	asexual circulation	PVX_087010
PFL0100c	89	PF3D7_1202000	asexual circulation	PVX_084125
PFL0670c	89	PF3D7_1213800	asexual circulation	PVX_123380
PFL2150c	89	PF3D7_1244800	asexual circulation	PVX_101135
PFL2355w	89	PF3D7_1249100	asexual circulation	PVX_101345
MAL6P1.90	90	PF3D7_0608700	asexual circulation	PVX_113595
MAL7P1.171	90	PF3D7_0730900	asexual circulation
MAL7P1.174	90	PF3D7_0731300	asexual circulation
PF07_0007	90	PF3D7_0702400	asexual circulation
PF07_0008	90	PF3D7_0702500	asexual circulation
PF08_0060	90	PF3D7_0817300	asexual circulation
PF08_0132	90	PF3D7_0802000	asexual circulation	PVX_093640
PF10_0323	90	PF3D7_1033200	asexual circulation	PVX_111065
PF10_0350	90	PF3D7_1035800	asexual circulation
PF11_0310	90	PF3D7_1129900	asexual circulation	PVX_092105
PF13_0073	90	PF3D7_1301400	asexual circulation
PF14_0341	90	PF3D7_1436000	asexual circulation	PVX_084735
PF14_0746	90	PF3D7_1477500	asexual circulation
PF14_0758	90	PF3D7_1478600	asexual circulation
PFB0075c	90	PF3D7_0201500	asexual circulation
PFB0095c	90	PF3D7_0201900	asexual circulation
PFB0930w	90	PF3D7_0220600	asexual circulation
PFC0085c	90	PF3D7_0301700	asexual circulation
PFD1175w	90	PF3D7_0424700	asexual circulation
PFE0050w	90	PF3D7_0501000	asexual circulation
PFE0060w	90	PF3D7_0501200	asexual circulation
PFE1245w	90	PF3D7_0525000	asexual circulation	PVX_079995
PFF0090w	90	PF3D7_0601900	asexual circulation
PFI1780w	90	PF3D7_0936800	asexual circulation
PFL2515c	90	PF3D7_1252300	asexual circulation
MAL6P1.193	91	PF3D7_0623600	asexual circulation	PVX_114295
MAL6P1.304	91	PF3D7_0612100	asexual circulation	PVX_113750
PF07_0029	91	PF3D7_0708400	asexual circulation	PVX_087950
PF11_0254	91	PF3D7_1124300	asexual circulation	PVX_091830
PF14_0587	91	PF3D7_1461600	asexual circulation	PVX_117375
PFL1290w	91	PF3D7_1226700	asexual circulation	PVX_123965
PF08_0001	92	PF3D7_0830900	asexual circulation
PF10_0013	92	PF3D7_1001000	asexual circulation
PF14_0431	92	PF3D7_1445400	asexual circulation	PVX_118220
PF14_0730	92	PF3D7_1476200	asexual circulation
PF14_0731	92	PF3D7_1476200	asexual circulation
PFA0700c	92	PF3D7_0114500	asexual circulation
PFB0923c	92	PF3D7_0220300	asexual circulation
PFD0080c	92	PF3D7_0401800	asexual circulation
PFE1605w	92	PF3D7_0532400	asexual circulation
PFE1615c	92	PF3D7_0532600	asexual circulation
PFI1750c	92	PF3D7_0936200	asexual circulation
PFA0300c	93	PF3D7_0106100	asexual circulation	PVX_081465
PFB0870w	93	PF3D7_0218600	asexual circulation	PVX_002610
PFF0690c	93	PF3D7_0614300	asexual circulation	PVX_113850
PFI1281w	93	PF3D7_0926200	asexual circulation	PVX_099735
PFL2120w	93	PF3D7_1244100	asexual circulation	PVX_101105
PFL2275c	93	PF3D7_1247400	asexual circulation	PVX_101260
MAL13P1.344	94	PF3D7_1368200	asexual circulation	PVX_115370
MAL13P1.71	94	PF3D7_1313900	asexual circulation	PVX_122515
MAL8P1.94	94	PF3D7_0813400	asexual circulation	PVX_123105
PF08_0117	94	PF3D7_0806000	asexual circulation	PVX_088250
PF11_0404	94	PF3D7_1139300	asexual circulation	PVX_092570
PF13_0015	94	PF3D7_1302900	asexual circulation	PVX_121985
PF13_0083	94	PF3D7_1314600	asexual circulation	PVX_122550
PF14_0321	94	PF3D7_1434000	asexual circulation	PVX_084835
PF14_0474	94	PF3D7_1449800	asexual circulation	PVX_117995
PF14_0485	94	PF3D7_1451000	asexual circulation	PVX_117930
PF14_0519	94	PF3D7_1454600	asexual circulation	PVX_117750
PF14_0536	94	PF3D7_1456300	asexual circulation	PVX_117650
PF14_0575	94	PF3D7_1460200	asexual circulation	PVX_117445
PF14_0599	94	PF3D7_1462900	asexual circulation	PVX_117320
PF14_0663	94	PF3D7_1469500	asexual circulation	PVX_116990
PFA0500w	94	PF3D7_0110200	asexual circulation	PVX_081280
PFB0575c	94	PF3D7_0212700	asexual circulation	PVX_002895
PFC0166w	94	PF3D7_0303600	asexual circulation	PVX_119305
PFC0295c	94	PF3D7_0307100	asexual circulation	PVX_119475
PFC0470w	94	PF3D7_0311200	asexual circulation	PVX_119665
PFC0855w	94	PF3D7_0319300	asexual circulation	PVX_095270
PFD0275w	94	PF3D7_0405600	asexual circulation	PVX_000960
PFD1065c	94	PF3D7_0422600	asexual circulation	PVX_090170
PFE0605c	94	PF3D7_0512200	asexual circulation	PVX_080630
PFE0665c	94	PF3D7_0513400	asexual circulation	PVX_080570
PFE1340w	94	PF3D7_0526900	asexual circulation	PVX_079895
PFF1260c	94	PF3D7_0626000	asexual circulation	PVX_114405
PFI0425w	94	PF3D7_0908800	asexual circulation	PVX_098880
PFI0965w	94	PF3D7_0919700	asexual circulation	PVX_099400
PFI1420w	94	PF3D7_0928900	asexual circulation	PVX_099895
PFL0970w	94	PF3D7_1220100	asexual circulation	PVX_123645
PFL1145w	94	PF3D7_1223800	asexual circulation	PVX_123820
PFL1710c	94	PF3D7_1235400	asexual circulation	PVX_100720
PFL1980c	94	PF3D7_1241200	asexual circulation	PVX_100960
PFL1995c	94	PF3D7_1241500	asexual circulation	PVX_100975
PFL2105c	94	PF3D7_1243800	asexual circulation	PVX_101090
PFL2470c	94	PF3D7_1251400	asexual circulation	PVX_101460
MAL13P1.155	96	PF3D7_1327000	asexual circulation	PVX_116530
MAL13P1.221	96	PF3D7_1344800	asexual circulation	PVX_083135
MAL13P1.243	96	PF3D7_1348300	asexual circulation	PVX_083310
MAL13P1.327	96	PF3D7_1365100	asexual circulation	PVX_115215
MAL13P1.55	96	PF3D7_1311700	asexual circulation	PVX_122420
MAL6P1.197	96	PF3D7_0623200	asexual circulation	PVX_114275
MAL6P1.25	96	PF3D7_0602200	asexual circulation	PVX_113275
PF07_0115	96	PF3D7_0727800	asexual circulation	PVX_081695
PF08_0102	96	PF3D7_0809200	asexual circulation	PVX_123310
PF10_0144	96	PF3D7_1014700	asexual circulation	PVX_094950
PF10_0267	96	PF3D7_1027200	asexual circulation	PVX_111360
PF11_0076	96	PF3D7_1106500	asexual circulation	PVX_091000
PF11_0188	96	PF3D7_1118200	asexual circulation	PVX_091545
PF11_0264	96	PF3D7_1125300	asexual circulation	PVX_091885
PF11_0351	96	PF3D7_1134000	asexual circulation	PVX_092310
PF13_0208	96	PF3D7_1337300	asexual circulation	PVX_082795
PF13_0234	96	PF3D7_1342800	asexual circulation	PVX_083035
PF13_0281	96	PF3D7_1353700	asexual circulation	PVX_114675
PF13_0344	96	PF3D7_1365400	asexual circulation	PVX_115230
PF14_0028	96	PF3D7_1402700	asexual circulation	PVX_086295
PF14_0124	96	PF3D7_1412500	asexual circulation	PVX_085830
PF14_0194	96	PF3D7_1420000	asexual circulation	PVX_085480
PF14_0328	96	PF3D7_1434700	asexual circulation	PVX_084800
PFA0465c	96	PF3D7_0109500	asexual circulation	PVX_081310
PFA0530c	96	PF3D7_0110900	asexual circulation	PVX_081255
PFB0595w	96	PF3D7_0213100	asexual circulation	PVX_002875
PFC0595c	96	PF3D7_0314400	asexual circulation	PVX_119815
PFD0462w	96	PF3D7_0409400	asexual circulation	PVX_000775
PFE0245c	96	PF3D7_0505000	asexual circulation	PVX_097810
PFE0815w	96	PF3D7_0516300	asexual circulation	PVX_080435
PFE1230c	96	PF3D7_0524700	asexual circulation	PVX_080015
PFF0160c	96	PF3D7_0603300	asexual circulation	PVX_113330
PFF0825c	96	PF3D7_0617000	asexual circulation	PVX_113990
PFI1140w	96	PF3D7_0923200	asexual circulation	PVX_099570
PFI1570c	96	PF3D7_0932300	asexual circulation	PVX_087090
PFL0430w	96	PF3D7_1208600	asexual circulation	PVX_084462
PFL1315w	96	PF3D7_1227200	asexual circulation	PVX_123990
PFL1525c	96	PF3D7_1231600	asexual circulation	PVX_100525
PFL1610c	96	PF3D7_1233400	asexual circulation	PVX_100630
PFL2050w	96	PF3D7_1242600	asexual circulation	PVX_101030
PFL2075c	96	PF3D7_1243100	asexual circulation	PVX_101055
PF14_0109	97	PF3D7_1411100, PF3D7_1411100	asexual circulation	PVX_085895
PFB0196c	97	PF3D7_0204400	asexual circulation	PVX_003650
PFC0135c	97	PF3D7_0302900	asexual circulation	PVX_119270
PFC0780w	97	PF3D7_0317700	asexual circulation	PVX_095345
PFC0970w	97	PF3D7_0321900	asexual circulation	PVX_095140
PFL0990w	97	PF3D7_1220600	asexual circulation	PVX_123670
PF10_0322	98	PF3D7_1033100	asexual circulation	PVX_111070
PF11_0174	98	PF3D7_1116700	asexual circulation	PVX_091465
PF13_0252	98	PF3D7_1347200	asexual circulation	PVX_083260
PF14_0678	98	PF3D7_1471100	asexual circulation	PVX_116915
PFB0921c	98	PF3D7_0220200	asexual circulation
MAL6P1.263	99	PF3D7_0616300	asexual circulation	PVX_113950
PF11_0143	99	PF3D7_1113500	asexual circulation	PVX_091320
PF11_0356	99	PF3D7_1134500	asexual circulation	PVX_092335
PF14_0358	99	PF3D7_1437800	asexual circulation	PVX_084655
PF14_0542	99	PF3D7_1456900	asexual circulation	PVX_117620
PF14_0557	99	PF3D7_1458400	asexual circulation	PVX_117545
PF14_0659	99	PF3D7_1469100	asexual circulation	PVX_117010
PF14_0718	99	PF3D7_1475000	asexual circulation	PVX_118630
PFD0370w	99	PF3D7_0407500	asexual circulation	PVX_000870
PFE0610c	99	PF3D7_0512300	asexual circulation	PVX_080625
PFI1495w	99	PF3D7_0930700	asexual circulation	PVX_100000
PF07_0033	100	PF3D7_0708800	asexual circulation	PVX_087970
PF07_0091	100	PF3D7_0722500	asexual circulation	PVX_096230
PF10_0115	100	PF3D7_1011800	asexual circulation	PVX_094810
PF11_0183	100	PF3D7_1117700	asexual circulation	PVX_091515
PF14_0324	100	PF3D7_1434300	asexual circulation	PVX_084820
PF14_0336	100	PF3D7_1435500	asexual circulation	PVX_084760
PF14_0482	100	PF3D7_1450700	asexual circulation	PVX_117945
PF14_0510	100	PF3D7_1453700	asexual circulation	PVX_117795
PFF0725w	100	PF3D7_0615000	asexual circulation	PVX_113885
PFF1185w	100	PF3D7_0624600	asexual circulation	PVX_114340
PFI1075w	100	PF3D7_0921900	asexual circulation	PVX_099510
MAL6P1.93	101	PF3D7_0609000	asexual circulation	PVX_113610
MAL7P1.12	101	PF3D7_0703500	asexual circulation	PVX_087715
MAL7P1.209	101	PF3D7_0707400	asexual circulation	PVX_087895
PF10_0217	101	PF3D7_1022400	asexual circulation	PVX_111600
PF10_0257	101	PF3D7_1026000	asexual circulation	PVX_111410
PF10_0380	101	PF3D7_1039000	asexual circulation
PF13_0287	101	PF3D7_1354500	asexual circulation	PVX_114710
PFA0620c	101	PF3D7_0113000	asexual circulation
PFB0080c	101	PF3D7_0201600	asexual circulation
PFB0100c	101	PF3D7_0202000	asexual circulation
PFC0605w	101	PF3D7_0314600	asexual circulation	PVX_119825
PFC0835c	101	PF3D7_0318900	asexual circulation	PVX_095290
PFC0925w	101	PF3D7_0321000	asexual circulation	PVX_095185
PFD0845w	101	PF3D7_0417400	asexual circulation	PVX_089960
PFE1600w	101	PF3D7_0532300	asexual circulation
PFF1025c	101	PF3D7_0621200	asexual circulation	PVX_114180
PFI0500w	101	PF3D7_0910300	asexual circulation	PVX_098955
MAL13P1.151	102	PF3D7_1328000	asexual circulation	PVX_082350
PF10_0358	102	PF3D7_1036600, PF3D7_1036600	asexual circulation	PVX_110930
PF14_0470	102	PF3D7_1449400	asexual circulation	PVX_118020
PFB0130w	102	PF3D7_0202700	asexual circulation	PVX_003575
PFC0165w	102	PF3D7_0303500	asexual circulation	PVX_119300
PFE0755c	102	PF3D7_0515100	asexual circulation	PVX_080490
PFF0385c	102	PF3D7_0607800	asexual circulation	PVX_113555
PFF0540c	102	PF3D7_0611000	asexual circulation	PVX_113685
PFF0740c	102	PF3D7_0615300	asexual circulation	PVX_113900
PFF1125c	102	PF3D7_0623400	asexual circulation	PVX_114285
PFF1190c	102	PF3D7_0624700	asexual circulation	PVX_114344
PFF1225c	102	PF3D7_0625300	asexual circulation	PVX_114370
PFL1355w	102	PF3D7_1228000	asexual circulation	PVX_124030
PFL1390w	102	PF3D7_1228700	asexual circulation	PVX_124065
PFL1670c	102	PF3D7_1234600	asexual circulation	PVX_100680
MAL7P1.139	103	PF3D7_0725200	asexual circulation	PVX_096080
PF08_0085	103	PF3D7_0812600	asexual circulation	PVX_123140
PF08_0114	103	PF3D7_0806700	asexual circulation	PVX_088215
PF11_0280	103	PF3D7_1126900	asexual circulation	PVX_091960
PF13_0297	103	PF3D7_1355900	asexual circulation	PVX_114775
PF14_0087	103	PF3D7_1409000	asexual circulation	PVX_086000
PF14_0128	103	PF3D7_1412900, PF3D7_1412900	asexual circulation	PVX_085810
PF14_0576	103	PF3D7_1460400	asexual circulation	PVX_117435
PFE0335w	103	PF3D7_0506800	asexual circulation	PVX_097900
PFI0740c	103	PF3D7_0915100	asexual circulation	PVX_099185
PFL1830w	103	PF3D7_1237800	asexual circulation	PVX_100840
PFL2430c	103	PF3D7_1250600	asexual circulation	PVX_101425
MAL13P1.261	104	PF3D7_1351900	asexual circulation	PVX_083485
MAL7P1.10	104	PF3D7_0702900	asexual circulation	PVX_087685
MAL7P1.231	104	PF3D7_0831800	asexual circulation
MAL7P1.300	104	PF3D7_0705700	asexual circulation	PVX_087825
MAL8P1.42	104	PF3D7_0823000	asexual circulation	PVX_089215
MAL8P1.83	104	PF3D7_0815600	asexual circulation	PVX_089625
PF07_0045	104	PF3D7_0710800	asexual circulation	PVX_088075
PF08_0028	104	PF3D7_0824800	asexual circulation	PVX_089120
PF08_0076	104	PF3D7_0813900	asexual circulation	PVX_123075
PF10_0073	104	PF3D7_1007400, PF3D7_1007500	asexual circulation	PVX_094565, PVX_094570
PF10_0074	104	PF3D7_1007600	asexual circulation	PVX_094575
PF10_0326	104	PF3D7_1033500	asexual circulation	PVX_111050
PF11_0156	104	PF3D7_1114700	asexual circulation	PVX_091375
PF11_0336	104	PF3D7_1132600	asexual circulation	PVX_092235
PF13_0304	104	PF3D7_1357000	asexual circulation	PVX_114830, PVX_114832
PF14_0070	104	PF3D7_1407300	asexual circulation	PVX_086065
PF14_0071	104	PF3D7_1407400	asexual circulation	PVX_086060
PF14_0655	104	PF3D7_1468700	asexual circulation	PVX_117030
PFC0300c	104	PF3D7_0307200	asexual circulation	PVX_119480
PFC0465c	104	PF3D7_0311100	asexual circulation	PVX_119660
PFD0155c	104	PF3D7_0403300	asexual circulation	PVX_001085
PFD1090c	104	PF3D7_0423100	asexual circulation	PVX_090195
PFE1055c	104	PF3D7_0521000	asexual circulation	PVX_080195
PFE1110w	104	PF3D7_0522200	asexual circulation	PVX_080140
PFF0790c	104	PF3D7_0616300	asexual circulation	PVX_113950
PFF1050w	104	PF3D7_0621800	asexual circulation	PVX_114205
PFI0350c	104	PF3D7_0907300	asexual circulation	PVX_098810
PFI0780w	104	PF3D7_0915900	asexual circulation	PVX_099225
PFI0825w	104	PF3D7_0916900	asexual circulation	PVX_099265
PFL0450c	104	PF3D7_1209000	asexual circulation	PVX_084480
PFL2455w	104	PF3D7_1251100	asexual circulation	PVX_101445
MAL13P1.274	105	PF3D7_1355500	asexual circulation	PVX_114750
MAL13P1.289	105	PF3D7_1359300	asexual circulation	PVX_114935
MAL13P1.352	105	PF3D7_1369500	asexual circulation	PVX_115435
MAL6P1.201	105	PF3D7_0622800	asexual circulation	PVX_114255
MAL6P1.254	105	PF3D7_0617200	asexual circulation	PVX_114000
MAL6P1.257	105	PF3D7_0616900	asexual circulation	PVX_113985
MAL6P1.270	105	PF3D7_0615600	asexual circulation	PVX_113915
MAL6P1.73	105	PF3D7_0607000	asexual circulation	PVX_113515
MAL6P1.86	105	PF3D7_0608300, PF3D7_0608310	asexual circulation	PVX_113574, PVX_113576
MAL7P1.120	105	PF3D7_0722300	asexual circulation	PVX_096240
MAL7P1.122	105	PF3D7_0722400	asexual circulation	PVX_096235
MAL7P1.16	105	PF3D7_0704000	asexual circulation	PVX_087740
MAL8P1.19	105	PF3D7_0827000	asexual circulation	PVX_089015
PF07_0066	105	PF3D7_0716000	asexual circulation	PVX_000625
PF07_0117	105	PF3D7_0728000	asexual circulation	PVX_081705
PF10_0294	105	PF3D7_1030100	asexual circulation	PVX_111220
PF11_0116	105	PF3D7_1111000	asexual circulation	PVX_091200
PF11_0123	105	PF3D7_1111700	asexual circulation	PVX_091235
PF11_0200	105	PF3D7_1119300	asexual circulation	PVX_091600
PF11_0397	105	PF3D7_1138600	asexual circulation	PVX_092545
PF11_0436	105	PF3D7_1142400	asexual circulation	PVX_092725
PF11_0526	105	PF3D7_1112500	asexual circulation	PVX_091275
PF13_0147	105	PF3D7_1326300	asexual circulation	PVX_116560
PF13_0232	105	PF3D7_1342400	asexual circulation	PVX_083020
PF13_0245	105	PF3D7_1346500	asexual circulation	PVX_083225
PF13_0259	105	PF3D7_1349400	asexual circulation	PVX_083365
PF14_0370	105	PF3D7_1439100	asexual circulation	PVX_118535
PF14_0478	105	PF3D7_1450300	asexual circulation	PVX_117970
PF14_0593	105	PF3D7_1462300	asexual circulation	PVX_117345
PFA0315w	105	PF3D7_0106400	asexual circulation	PVX_081450
PFB0240w	105	PF3D7_0205400	asexual circulation	PVX_003700
PFB0555c	105	PF3D7_0212400	asexual circulation	PVX_002910
PFC0380w	105	PF3D7_0309000	asexual circulation	PVX_119565
PFC0850c	105	PF3D7_0319200	asexual circulation	PVX_095275
PFC1011c	105	PF3D7_0322700	asexual circulation	PVX_095095
PFC1015c	105	PF3D7_0322700	asexual circulation	PVX_095095
PFD1060w	105	PF3D7_0422500	asexual circulation	PVX_090165
PFE0100w	105	PF3D7_0502000	asexual circulation	PVX_097605
PFE0160c	105	PF3D7_0503300	asexual circulation	PVX_097740
PFE1270c	105	PF3D7_0525500	asexual circulation	PVX_079970
PFE1390w	105	PF3D7_0527900	asexual circulation	PVX_079855
PFF1115w	105	PF3D7_0623200	asexual circulation	PVX_114275
PFF1445c	105	PF3D7_0629800	asexual circulation	PVX_114590
PFI0480w	105	PF3D7_0909900	asexual circulation	PVX_098935
PFI0610w	105	PF3D7_0912500	asexual circulation	PVX_099060
PFI1025w	105	PF3D7_0920900	asexual circulation	PVX_099460
PFI1060w	105	PF3D7_0921600	asexual circulation	PVX_099500
PFL0310c	105	PF3D7_1206200	asexual circulation	PVX_084345
PFL0565w	105	PF3D7_1211400	asexual circulation	PVX_084600
PFL1235c	105	PF3D7_1225600	asexual circulation	PVX_123910
PFL1425w	105	PF3D7_1229500	asexual circulation	PVX_124100
MAL13P1.233	106	PF3D7_1346300	asexual circulation	PVX_083215
MAL13P1.237	106	PF3D7_1347500	asexual circulation	PVX_083270
MAL13P1.83	106	PF3D7_1315900	asexual circulation	PVX_122620
MAL6P1.110	106	PF3D7_0610800	asexual circulation	PVX_113675
MAL6P1.150	106	PF3D7_0627800	asexual circulation	PVX_114495
MAL6P1.209	106	PF3D7_0621900	asexual circulation	PVX_114210
MAL8P1.40	106	PF3D7_0823200	asexual circulation	PVX_089205
PF08_0074	106	PF3D7_0814200	asexual circulation	PVX_123060
PF10_0155	106	PF3D7_1015900	asexual circulation	PVX_095015
PF10_0289	106	PF3D7_1029600	asexual circulation	PVX_111245
PF11_0096	106	PF3D7_1108400	asexual circulation	PVX_091095
PF13_0141	106	PF3D7_1324900	asexual circulation	PVX_116630
PF14_0122	106	PF3D7_1412300	asexual circulation	PVX_085840
PF14_0378	106	PF3D7_1439900	asexual circulation	PVX_118495
PF14_0546	106	PF3D7_1457300	asexual circulation	PVX_117600
PF14_0598	106	PF3D7_1462800	asexual circulation	PVX_117322
PFB0490c	106	PF3D7_0210900	asexual circulation	PVX_003995
PFC0975c	106	PF3D7_0322000	asexual circulation	PVX_095135
PFE0660c	106	PF3D7_0513300	asexual circulation	PVX_080575
PFE0865c	106	PF3D7_0517300	asexual circulation	PVX_080385
PFE1035c	106	PF3D7_0520600	asexual circulation	PVX_080215
PFI1175c	106	PF3D7_0923900	asexual circulation	PVX_099605
PFI1270w	106	PF3D7_0925900	asexual circulation	PVX_099710
PFL1420w	106	PF3D7_1229400	asexual circulation	PVX_124095
MAL13P1.204	108	PF3D7_1340100	asexual circulation	PVX_082925
MAL13P1.54	108	PF3D7_1311200	asexual circulation	PVX_122390
MAL6P1.160	108	PF3D7_0626800	asexual circulation	PVX_114445
MAL6P1.236	108	PF3D7_0619100	asexual circulation	PVX_114080
MAL6P1.269	108	PF3D7_0615700	asexual circulation	PVX_113920
MAL7P1.126	108	PF3D7_0723900	asexual circulation	PVX_096150
MAL7P1.88	108	PF3D7_0717900	asexual circulation	PVX_000535
MAL8P1.49	108	PF3D7_0822200	asexual circulation	PVX_089255
MAL8P1.9	108	PF3D7_0829300	asexual circulation	PVX_088885
PF07_0030	108	PF3D7_0708500	asexual circulation	PVX_087955
PF07_0073	108	PF3D7_0717700	asexual circulation	PVX_000545
PF10_0058	108	PF3D7_1005600, PF3D7_1005700	asexual circulation	PVX_094470, PVX_094480
PF10_0086	108	PF3D7_1008900	asexual circulation	PVX_094660
PF10_0104	108	PF3D7_1010700	asexual circulation	PVX_094755
PF10_0194	108	PF3D7_1020000	asexual circulation	PVX_001865
PF10_0366	108	PF3D7_1037300	asexual circulation	PVX_110895
PF11_0170	108	PF3D7_1116300	asexual circulation	PVX_091445
PF11_0198	108	PF3D7_1119100	asexual circulation	PVX_091590
PF11_0258	108	PF3D7_1124700	asexual circulation	PVX_091850
PF13_0017	108	PF3D7_1303300	asexual circulation	PVX_122005
PF13_0037	108	PF3D7_1307300	asexual circulation	PVX_122200
PF13_0048	108	PF3D7_1308900	asexual circulation	PVX_122275
PF13_0087	108	PF3D7_1315700	asexual circulation	PVX_122610
PF13_0137	108	PF3D7_1324000	asexual circulation	PVX_116670
PF13_0205	108	PF3D7_1336900	asexual circulation	PVX_082775
PF13_0300	108	PF3D7_1356200	asexual circulation	PVX_114790
PF13_0358	108	PF3D7_1368600	asexual circulation	PVX_115390
PF14_0038	108	PF3D7_1404100	asexual circulation	PVX_086230
PF14_0223	108	PF3D7_1423200	asexual circulation	PVX_085320
PF14_0242	108	PF3D7_1426200	asexual circulation	PVX_085215
PFB0450w	108	PF3D7_0210000	asexual circulation	PVX_003950
PFC0282w	108	PF3D7_0306700	asexual circulation	PVX_119460
PFC1000w	108	PF3D7_0322400	asexual circulation	PVX_095115
PFD0815c	108	PF3D7_0416900	asexual circulation	PVX_089935
PFE0545c	108	PF3D7_0511000	asexual circulation	PVX_080685
PFE0595w	108	PF3D7_0512000	asexual circulation	PVX_080640
PFE0630c	108	PF3D7_0512700	asexual circulation	PVX_080605
PFE0985w	108	PF3D7_0519600	asexual circulation	PVX_080265
PFE1020w	108	PF3D7_0520300	asexual circulation	PVX_080230
PFE1335c	108	PF3D7_0526800	asexual circulation	PVX_079900
PFI0650c	108	PF3D7_0913300	asexual circulation	PVX_099100
PFI0685w	108	PF3D7_0914000	asexual circulation	PVX_099125
PFL0230w	108	PF3D7_1204600	asexual circulation	PVX_084270
PFL0515w	108	PF3D7_1210300	asexual circulation	PVX_084545
PFL0705c	108	PF3D7_1214600	asexual circulation	PVX_123415
PFL1400c	108	PF3D7_1228900	asexual circulation	PVX_124075
PFL1715w	108	PF3D7_1235500	asexual circulation	PVX_100725
PFL1845c	108	PF3D7_1238100	asexual circulation	PVX_100855
PFL2030w	108	PF3D7_1242200	asexual circulation	PVX_101010
PFL2260w	108	PF3D7_1247100	asexual circulation	PVX_101250
MAL13P1.59	109	PF3D7_1301500	asexual circulation
MAL7P1.58	109	PF3D7_0713100	asexual circulation
PFB0115w	109	PF3D7_0202400	asexual circulation
PFB0953w	109	PF3D7_0221200	asexual circulation
PFD0075w	109	PF3D7_0401700	asexual circulation
PFD1140w	109	PF3D7_0424000	asexual circulation
PFI1785w	109	PF3D7_0936900	asexual circulation
MAL13P1.231	111	PF3D7_1346100	asexual circulation	PVX_083205
PF08_0032	111	PF3D7_0823800	asexual circulation	PVX_089170
PF11_0055	111	PF3D7_1104400	asexual circulation	PVX_090900
PF11_0069	111	PF3D7_1105800	asexual circulation	PVX_090970
PF11_0099	111	PF3D7_1108700	asexual circulation	PVX_091110
PF11_0301	111	PF3D7_1129000	asexual circulation	PVX_092065
PF13_0133	111	PF3D7_1323500	asexual circulation	PVX_116695
PF13_0331	111	PF3D7_1362300	asexual circulation	PVX_115070
PF14_0077	111	PF3D7_1408000	asexual circulation	PVX_086040
PF14_0301	111	PF3D7_1432100	asexual circulation	PVX_084940
PFI1670c	111	PF3D7_0934500	asexual circulation	PVX_086990
MAL13P1.116	112	PF3D7_1321300	asexual circulation	PVX_122875
MAL13P1.144	112	PF3D7_1326400	asexual circulation	PVX_116557
MAL13P1.172	112	PF3D7_1333400	asexual circulation	PVX_082600
MAL13P1.26	112	PF3D7_1305300	asexual circulation	PVX_122100
MAL13P1.349	112	PF3D7_1369200	asexual circulation	PVX_115420
MAL13P1.35	112	PF3D7_1306900	asexual circulation	PVX_122180
MAL6P1.107	112	PF3D7_0610500	asexual circulation	PVX_113670
MAL6P1.83	112	PF3D7_0608000	asexual circulation	PVX_113565
PF07_0046	112	PF3D7_0710900	asexual circulation	PVX_088080
PF10_0122	112	PF3D7_1012500	asexual circulation	PVX_094845
PF10_0299	112	PF3D7_1030600	asexual circulation	PVX_111195
PF11_0047	112	PF3D7_1103600	asexual circulation	PVX_090865
PF13_0036	112	PF3D7_1307200	asexual circulation	PVX_122195
PF13_0053	112	PF3D7_1309700	asexual circulation	PVX_122315
PF13_0096	112	PF3D7_1317000	asexual circulation	PVX_122670
PF13_0239	112	PF3D7_1344700	asexual circulation	PVX_083130
PF13_0323	112	PF3D7_1361000	asexual circulation	PVX_115010
PF13_0348	112	PF3D7_1366400	asexual circulation	PVX_115280
PF14_0052	112	PF3D7_1405500	asexual circulation	PVX_086160
PF14_0221	112	PF3D7_1423000	asexual circulation	PVX_085330
PF14_0416	112	PF3D7_1443800	asexual circulation	PVX_118300
PF14_0507	112	PF3D7_1453400	asexual circulation	PVX_117810
PF14_0520	112	PF3D7_1454700	asexual circulation	PVX_117745
PF14_0600	112	PF3D7_1463000	asexual circulation	PVX_117315
PF14_0704	112	PF3D7_1473500	asexual circulation	PVX_116805
PF14_0713	112	PF3D7_1474500	asexual circulation	PVX_118605
PFA0495c	112	PF3D7_0110100	asexual circulation	PVX_081285
PFB0200c	112	PF3D7_0204500	asexual circulation	PVX_003655
PFE0375w	112	PF3D7_0507600	asexual circulation	PVX_097940
PFE0515w	112	PF3D7_0510400	asexual circulation	PVX_098080
PFE1040c	112	PF3D7_0520700	asexual circulation	PVX_080210
PFE1435c	112	PF3D7_0528800	asexual circulation	PVX_079810
PFI0285w	112	PF3D7_0905800	asexual circulation	PVX_098730
PFI0865w	112	PF3D7_0917700	asexual circulation	PVX_099305
PFI0925w	112	PF3D7_0918900	asexual circulation	PVX_099360
PFL0380c	112	PF3D7_1207600	asexual circulation	PVX_084417
PFL1240c	112	PF3D7_1225700	asexual circulation	PVX_123915
PFL1935c	112	PF3D7_1239900	asexual circulation	PVX_100945
PFL2125c	112	PF3D7_1244200	asexual circulation	PVX_101110
PFL2395c	112	PF3D7_1249900	asexual circulation	PVX_101390
MAL13P1.271	113	PF3D7_1354400	asexual circulation	PVX_114705
MAL13P1.81	113	PF3D7_1315500	asexual circulation	PVX_122600
MAL6P1.283	113	PF3D7_0614300	asexual circulation	PVX_113850
MAL8P1.58	113	PF3D7_0820200	asexual circulation	PVX_089355
PFL0590c	113	PF3D7_1211900	asexual circulation	PVX_084625
PFL0950c	113	PF3D7_1219600	asexual circulation	PVX_123625
MAL6P1.116	114	PF3D7_0611400	asexual circulation	PVX_113710
PF07_0015	114	PF3D7_0704200	asexual circulation	PVX_087750
PF10_0175	114	PF3D7_1018000	asexual circulation	PVX_001765
PF10_0270	114	PF3D7_1027500	asexual circulation	PVX_111345
PF11_0382	114	PF3D7_1137100	asexual circulation	PVX_092465
PF14_0116	114	PF3D7_1411800	asexual circulation	PVX_085865
PFL2535w	114	PF3D7_1252700	asexual circulation
MAL6P1.203	115	PF3D7_0622500	asexual circulation	PVX_114240
PF10_0324	115	PF3D7_1033300	asexual circulation	PVX_111060
PF11_0088	115	PF3D7_1107500	asexual circulation	PVX_091050
PF11_0118	115	PF3D7_1111200	asexual circulation	PVX_091210
PF13_0284	115	PF3D7_1354100	asexual circulation	PVX_114690
PF14_0457	115	PF3D7_1448100	asexual circulation
PFI0985c	115	PF3D7_0920100	asexual circulation	PVX_099420
MAL13P1.159	116	PF3D7_1330000, PF3D7_1330000	asexual circulation	PVX_082440
MAL13P1.201	116	PF3D7_1339600	asexual circulation	PVX_082900
MAL13P1.258	116	PF3D7_1351200	asexual circulation	PVX_083455
MAL7P1.31	116	PF3D7_0710300	asexual circulation	PVX_088050
MAL8P1.125	116	PF3D7_0807900	asexual circulation	PVX_088145
MAL8P1.131	116	PF3D7_0807000	asexual circulation	PVX_088195
MAL8P1.77	116	PF3D7_0816700	asexual circulation	PVX_089575
PF13_0230	116	PF3D7_1342200	asexual circulation	PVX_083010
PF14_0609	116	PF3D7_1464100	asexual circulation	PVX_117260
PFA0275c	116	PF3D7_0105600	asexual circulation	PVX_081490
PFB0125c	116	PF3D7_0202600, PF3D7_0202600	asexual circulation	PVX_003570
PFB0391c	116	PF3D7_0208700, PF3D7_0208700	asexual circulation	PVX_003890
PFE0295w	116	PF3D7_0506000	asexual circulation	PVX_097855
PFE0640w	116	PF3D7_0512900	asexual circulation	PVX_080595
PFF0365c	116	PF3D7_0607400	asexual circulation	PVX_113535
PFF0370w	116	PF3D7_0607500	asexual circulation	PVX_113540
PFI1030c	116	PF3D7_0921000, PF3D7_0921000	asexual circulation	PVX_099465
PFI1390w	116	PF3D7_0928300	asexual circulation	PVX_099860
PFL1185c	116	PF3D7_1224600	asexual circulation	PVX_123860
PFL1445w	116	PF3D7_1230000	asexual circulation	PVX_124140
MAL7P1.157A	117	PF3D7_0728900	asexual circulation	PVX_081745
PF07_0053	117	PF3D7_0713900	asexual circulation	PVX_122920
PF14_0442	117	PF3D7_1446500	asexual circulation	PVX_118165
PFE0430w	117	PF3D7_0508700	asexual circulation	PVX_097995
PFF0410w	117	PF3D7_0608300, PF3D7_0608310	asexual circulation	PVX_113574, PVX_113576
PFI1590c	117	PF3D7_0932800	asexual circulation	PVX_087065
MAL6P1.153	118	PF3D7_0627500	asexual circulation	PVX_114480
MAL6P1.189	118	PF3D7_0624000	asexual circulation	PVX_114315
MAL8P1.103	118	PF3D7_0811400	asexual circulation	PVX_123200
PF13_0065	118	PF3D7_1311900	asexual circulation	PVX_122430
PF13_0244	118	PF3D7_1346100	asexual circulation	PVX_083205
PF14_0439	118	PF3D7_1446200	asexual circulation	PVX_118180
PFC0725c	118	PF3D7_0316600	asexual circulation	PVX_095405
PFI1260c	118	PF3D7_0925700	asexual circulation	PVX_099700
MAL13P1.232	119	PF3D7_1346200	asexual sequestration	PVX_083210
MAL13P1.277	119	PF3D7_1356700	asexual sequestration	PVX_114815
MAL7P1.11	119	PF3D7_0703300	asexual sequestration	PVX_087705
MAL8P1.24	119	PF3D7_0826000	asexual sequestration	PVX_089060
PF14_0269	119	PF3D7_1429000	asexual sequestration	PVX_085095
PF14_0403	119	PF3D7_1442500	asexual sequestration	PVX_118365
PFF1360w	119	PF3D7_0628000	asexual sequestration	PVX_114505
MAL13P1.347	120	PF3D7_1368900	asexual sequestration	PVX_115405
PF07_0098	120	PF3D7_0723500	asexual sequestration	PVX_096175
PF10_0210	120	PF3D7_1021600	asexual sequestration	PVX_001945
PF11_0247	120	PF3D7_1123600	asexual sequestration	PVX_091795
PF14_0636	120	PF3D7_1466800	asexual sequestration	PVX_117125
PFF0575c	120	PF3D7_0611800	asexual sequestration
PF08_0087	121	PF3D7_0812400	asexual sequestration	PVX_123150
PF10_0114	121	PF3D7_1011700	asexual sequestration	PVX_094805
PF11_0232	121	PF3D7_1122400	asexual sequestration	PVX_091740
PF13_0350	121	PF3D7_1366600	asexual sequestration	PVX_115290
PF14_0342	121	PF3D7_1436100	asexual sequestration	PVX_084730
PF14_0499	121	PF3D7_1452400	asexual sequestration	PVX_117860
PFB0710c	121	PF3D7_0215600	asexual sequestration	PVX_002760
PFD0405c	121	PF3D7_0408300	asexual sequestration	PVX_000830
PFE1100w	121	PF3D7_0522000	asexual sequestration	PVX_080147
PFI0935w	121	PF3D7_0919100	asexual sequestration	PVX_099370
PFI1490c	121	PF3D7_0930600	asexual sequestration	PVX_099995
PFL0295c	121	PF3D7_1205900	asexual sequestration	PVX_084330
PFL0980w	121	PF3D7_1220400	asexual sequestration	PVX_123660
MAL13P1.318	122	PF3D7_1363300	asexual sequestration	PVX_115120
MAL6P1.190	122	PF3D7_0623900	asexual sequestration	PVX_114310
MAL6P1.52	122	PF3D7_0604900	asexual sequestration	PVX_113410
MAL6P1.82	122	PF3D7_0607900	asexual sequestration	PVX_113560
PF08_0116	122	PF3D7_0806100	asexual sequestration	PVX_088245
PF10_0029	122	PF3D7_1002500	asexual sequestration	PVX_094325
PF10_0305	122	PF3D7_1031100	asexual sequestration	PVX_111170
PF11_0453	122	PF3D7_1143900	asexual sequestration	PVX_092800
PF14_0645	122	PF3D7_1467700	asexual sequestration	PVX_117080
PFB0545c	122	PF3D7_0212200	asexual sequestration	PVX_002920
PFD0365c	122	PF3D7_0407400	asexual sequestration	PVX_000875
PFE0460c	122	PF3D7_0509300	asexual sequestration	PVX_098023
PFL1475w	122	PF3D7_1230600	asexual sequestration	PVX_124170
PFL2425w	122	PF3D7_1250500	asexual sequestration	PVX_101420
MAL7P1.175	123	PF3D7_0731400	asexual sequestration
PF13_0022	123	PF3D7_1304700	asexual sequestration	PVX_122075
PF14_0742	123	PF3D7_1477100	asexual sequestration
PF14_0743	123	PF3D7_1477200	asexual sequestration
PFI0090c	123	PF3D7_0901900	asexual sequestration
PFI0765w	123	PF3D7_0915600	asexual sequestration	PVX_099210
MAL13P1.345	124	PF3D7_1368300	asexual sequestration	PVX_115375
PF13_0130	124	PF3D7_1323200	asexual sequestration	PVX_116710
PF13_0227	124	PF3D7_1341900	asexual sequestration	PVX_082995
PFC1025w	124	PF3D7_0323000	asexual sequestration	PVX_095075
PFD0207c	124	PF3D7_0404300	asexual sequestration	PVX_001030
PFI0220w	124	PF3D7_0904500	asexual sequestration	PVX_098670
PFL1020w	124	PF3D7_1221200	asexual sequestration	PVX_123695
MAL13P1.58	126	PF3D7_1301300	asexual sequestration
MAL6P1.290	126	PF3D7_0613500	asexual sequestration	PVX_113810
MAL6P1.51	126	PF3D7_0604800	asexual sequestration	PVX_113405
PF13_0097	126	PF3D7_1317200	asexual sequestration	PVX_122680
PF13_0146	126	PF3D7_1325800	asexual sequestration	PVX_116590
PF13_0206	126	PF3D7_1337100	asexual sequestration	PVX_082785
PF13_0221	126	PF3D7_1340500	asexual sequestration	PVX_082937, PVX_082938
PF14_0154	126	PF3D7_1415600	asexual sequestration	PVX_085670
PF14_0454	126	PF3D7_1447800	asexual sequestration	PVX_118105
PFC0070c	126	PF3D7_0301400	asexual sequestration
PFE0325w	126	PF3D7_0506500	asexual sequestration
PFI0555c	126	PF3D7_0911400	asexual sequestration	PVX_099010
PFI1150w	126	PF3D7_0923400	asexual sequestration	PVX_099580
PFI1505c	126	PF3D7_0931000	asexual sequestration	PVX_087155
MAL13P1.73	127	PF3D7_1314100	asexual sequestration	PVX_122525
MAL6P1.28	127	PF3D7_0602500	asexual sequestration	PVX_113290
MAL6P1.97	127	PF3D7_0609400	asexual sequestration	PVX_113625
MAL7P1.98	127	PF3D7_0719000	asexual sequestration	PVX_096370
MAL8P1.157	127	PF3D7_0801700	asexual sequestration	PVX_093655
PF10_0173	127	PF3D7_1017800	asexual sequestration	PVX_001755
PF11_0085	127	PF3D7_1107200	asexual sequestration	PVX_091035
PF13_0042	127	PF3D7_1307800	asexual sequestration	PVX_122218, PVX_122222
PF13_0334	127	PF3D7_1363200	asexual sequestration	PVX_115115
PFD0565c	127	PF3D7_0411400	asexual sequestration	PVX_000680
PFD0835c	127	PF3D7_0417300	asexual sequestration	PVX_089955
PFE1155c	127	PF3D7_0523100	asexual sequestration	PVX_080095
PFE1160w	127	PF3D7_0523200	asexual sequestration	PVX_080090
PFI1745c	127	PF3D7_0936100	asexual sequestration
PFL1310c	127	PF3D7_1227100	asexual sequestration	PVX_123985
PFL2440w	127	PF3D7_1250800	asexual sequestration	PVX_101435
MAL7P1.117	128	PF3D7_0721800	asexual sequestration	PVX_096255
PF11_0120	128	PF3D7_1111400	asexual sequestration	PVX_091220
PF11_0303	128	PF3D7_1129200	asexual sequestration	PVX_092075
PF11_0408	128	PF3D7_1139800	asexual sequestration	PVX_092590
PF13_0290	128	PF3D7_1354900	asexual sequestration	PVX_114730
PF14_0026	128	PF3D7_1402400	asexual sequestration	PVX_086310
PF14_0123	128	PF3D7_1412400	asexual sequestration	PVX_085835
PFD1040w	128	PF3D7_0422100	asexual sequestration	PVX_090145
PFE0870w	128	PF3D7_0517400	asexual sequestration	PVX_080380
PFE1210c	128	PF3D7_0524300	asexual sequestration	PVX_080035
PFF1105c	128	PF3D7_0623000	asexual sequestration	PVX_114265
MAL13P1.294	129	PF3D7_1358900	asexual sequestration	PVX_114920
MAL6P1.141	129	PF3D7_0628700	asexual sequestration	PVX_114535
MAL7P1.104	129	PF3D7_0720000	asexual sequestration	PVX_096320
PF07_0085	129	PF3D7_0720400	asexual sequestration	PVX_096305
PF08_0084	129	PF3D7_0812700	asexual sequestration	PVX_123135
PF08_0110	129	PF3D7_0807300	asexual sequestration	PVX_088180
PF10_0106	129	PF3D7_1010900	asexual sequestration	PVX_094765
PF10_0109	129	PF3D7_1011200, PF3D7_1011200	asexual sequestration	PVX_094780
PF10_0130	129	PF3D7_1013300	asexual sequestration	PVX_094885
PF10_0198	129	PF3D7_1020500	asexual sequestration	PVX_001885
PF11_0203	129	PF3D7_1119600	asexual sequestration	PVX_091615
PF11_0428	129	PF3D7_1141700	asexual sequestration	PVX_092690
PF13_0094	129	PF3D7_1316900	asexual sequestration	PVX_122665
PF13_0240	129	PF3D7_1344800	asexual sequestration	PVX_083135
PF13_0273	129	PF3D7_1352700	asexual sequestration	PVX_083530
PF14_0023	129	PF3D7_1402100	asexual sequestration	PVX_086325
PF14_0057	129	PF3D7_1406000	asexual sequestration	PVX_086130
PF14_0398	129	PF3D7_1441900	asexual sequestration	PVX_118395
PF14_0490	129	PF3D7_1451500	asexual sequestration	PVX_117905
PF14_0656	129	PF3D7_1468800	asexual sequestration	PVX_117025
PF14_0657	129	PF3D7_1468900	asexual sequestration	PVX_117020
PFA0185w	129	PF3D7_0103700	asexual sequestration	PVX_081572
PFA0580c	129	PF3D7_0112000	asexual sequestration	PVX_081205
PFB0560w	129	PF3D7_0212500	asexual sequestration	PVX_002905
PFB0745w	129	PF3D7_0216300	asexual sequestration	PVX_002725
PFC0785c	129	PF3D7_0317800	asexual sequestration	PVX_095340
PFF0395c	129	PF3D7_0608000	asexual sequestration	PVX_113565
PFF0920c	129	PF3D7_0619000, PF3D7_0619000	asexual sequestration	PVX_114075
PFF0945c	129	PF3D7_0619500	asexual sequestration	PVX_114100
PFF1330c	129	PF3D7_0627400	asexual sequestration	PVX_114475
PFI0330c	129	PF3D7_0906700, PF3D7_0906800	asexual sequestration	PVX_098780
PFI1385c	129	PF3D7_0928200	asexual sequestration	PVX_099855
PFI1795c	129	PF3D7_0937100	asexual sequestration
PFL0570c	129	PF3D7_1211500	asexual sequestration	PVX_084605
PFL1130c	129	PF3D7_1223500	asexual sequestration	PVX_123805
PFL1535w	129	PF3D7_1231900	asexual sequestration	PVX_100540
PFL1680w	129	PF3D7_1234800	asexual sequestration	PVX_100690
PFL2200w	129	PF3D7_1245900	asexual sequestration	PVX_101185
PFL2230c	129	PF3D7_1246500	asexual sequestration	PVX_101220
MAL6P1.91	130	PF3D7_0608800	asexual sequestration	PVX_113600
PF07_0129	130	PF3D7_0731600	asexual sequestration
PF10_0016	130	PF3D7_1001200	asexual sequestration
PF10_0121	130	PF3D7_1012400	asexual sequestration	PVX_094840
PF11_0292	130	PF3D7_1128100	asexual sequestration	PVX_092025
PF11_0506	130	PF3D7_1149000	asexual sequestration
PF11_0507	130	PF3D7_1149000	asexual sequestration
PF11_0508	130	PF3D7_1149100, PF3D7_1149100	asexual sequestration
PF11_0511	130	PF3D7_1149400	asexual sequestration
PF14_0014	130	PF3D7_1401200	asexual sequestration
PF14_0097	130	PF3D7_1409900	asexual sequestration	PVX_085955
PFA0160c	130	PF3D7_0103200	asexual sequestration	PVX_081595
PFA0630c	130	PF3D7_0113200	asexual sequestration
PFD0090c	130	PF3D7_0402000	asexual sequestration
PFE0040c	130	PF3D7_0500800	asexual sequestration
PFF0435w	130	PF3D7_0608800	asexual sequestration	PVX_113600
PFL0050c	130	PF3D7_1201000	asexual sequestration
MAL13P1.82	131	PF3D7_1315600	asexual sequestration	PVX_122605
PF10_0027	131	PF3D7_1002300	asexual sequestration
PF10_0377	131	PF3D7_1038700	asexual sequestration
PF11_0113	131	PF3D7_1110600	asexual sequestration	PVX_091180
[truncated: 2,395 more rows]

## Sheet: Sexual clusters
genes_Pelle	Product Description	clst_Pelle	genes_PF	stage_Pelle	genes_PV
MAL7P1.89	dynein heavy chain, putative	30	PF3D7_0718000	MG	PVX_000530
MAL7P1.82	conserved Plasmodium membrane protein, unknown function	196	PF3D7_0717000	IG	PVX_000580
PFD0580c	conserved Plasmodium protein, unknown function	49	PF3D7_0411700	MG	PVX_000675
PFD0555c	conserved Plasmodium protein, unknown function	95	PF3D7_0411200	IG	PVX_000690
PFD0520c	conserved Plasmodium protein, unknown function	20	PF3D7_0410500	rings	PVX_000725
PFD0430c	perforin-like protein 1	241	PF3D7_0408700	MG	PVX_000810
PFD0425w	sporozoite invasion-associated protein 1	207	PF3D7_0408600	IG	PVX_000815
PFD0390c	AAA family ATPase, putative	67	PF3D7_0407900	MG	PVX_000850
PFD0380c	conserved Plasmodium protein, unknown function	265	PF3D7_0407700	MG	PVX_000860
PFD0340c	conserved Plasmodium protein, unknown function	263	PF3D7_0406900	MG	PVX_000900
PFD0310w	sexual stage-specific protein precursor	13	PF3D7_0406200	rings	PVX_000930
PFD0285c	lysine decarboxylase, putative	95	PF3D7_0405700	IG	PVX_000955
PFD0255w	ag-1 blood stage membrane protein homologue	265	PF3D7_0405200	MG	PVX_000980
PF10_0161	Plasmodium exported protein (PHISTc), unknown function	125	PF3D7_1016500, PF3D7_1016600	IG	PVX_001695
PF10_0176	conserved Plasmodium protein, unknown function	263	PF3D7_1018100	MG	PVX_001770
PF10_0195	conserved Plasmodium protein, unknown function	49	PF3D7_1020200	MG	PVX_001868, PVX_001872
PF10_0407	dihydrolipoamide acyltransferase component E2	240	PF3D7_1020800	MG	PVX_001900
PF10_0208	endomembrane protein 70, putative	125	PF3D7_1021400	IG	PVX_001935
PF10_0216	ZIP domain-containing protein, putative	202	PF3D7_1022300	IG	PVX_001980
PFB0880w	conserved protein, unknown function	107	PF3D7_0219100	IG	PVX_002600
PFB0835c	conserved Plasmodium protein, unknown function	196	PF3D7_0217900	IG	PVX_002645
PFB0810w	conserved Plasmodium protein, unknown function	177	PF3D7_0217400	IG	PVX_002670
PFB0775w	conserved Plasmodium protein, unknown function	263	PF3D7_0216900	MG	PVX_002695
PFB0730w	DEAD/DEAH box helicase, putative	49	PF3D7_0216000	MG	PVX_002740
PFB0615c	conserved Plasmodium protein, unknown function	240	PF3D7_0213600	MG	PVX_002855
PFB0505c	beta-ketoacyl-ACP synthase III	36	PF3D7_0211400	IG	PVX_002960
PFB0150c	protein kinase, putative	67	PF3D7_0203100, PF3D7_0203200	MG	PVX_003590, PVX_003595
PFB0177c	conserved Plasmodium protein, unknown function	263	PF3D7_0203800	MG	PVX_003620
PFB0235w	conserved Plasmodium protein, unknown function	263	PF3D7_0205300	MG	PVX_003695
PFB0256w	RNA-binding protein, putative	20	PF3D7_0205700, PF3D7_0205700	rings	PVX_003720
PFB0279w	pentafunctional AROM polypeptide, putative, pseudogene	81	PF3D7_0206300	rings	PVX_003750
PFB0280w		81	PF3D7_0206300	rings	PVX_003750
PFB0325c	serine repeat antigen 8	202	PF3D7_0207300	IG	PVX_003790
PFB0400w	6-cysteine protein	210	PF3D7_0208900	IG	PVX_003900
PFE1540w	CPW-WPC family protein	240	PF3D7_0530800	MG	PVX_079725
PFE1525w	conserved Plasmodium membrane protein, unknown function	36	PF3D7_0530500	IG	PVX_079740
PFE1420w	F-actin-capping protein subunit alpha, putative	202	PF3D7_0528500	IG	PVX_079825
PFE1330c	conserved protein, unknown function	165	PF3D7_0526700	IG	PVX_079905
PFE1290w	NIMA related kinase 2	67	PF3D7_0525900	MG	PVX_079950
PFE1095w	conserved Plasmodium protein, unknown function	202	PF3D7_0521900	IG	PVX_080150
PFE0960w	50S ribosomal protein L14, mitochondrial, putative	196	PF3D7_0519100	IG	PVX_080290
PFE0950c	conserved Plasmodium protein, unknown function	202	PF3D7_0518900	IG	PVX_080300
PFE0945c	secreted ookinete protein, putative	49	PF3D7_0518800	MG	PVX_080305
PFE0935c	mRNA-binding protein PUF1	110	PF3D7_0518700	rings	PVX_080310
PFE0890c	apicortin, putative	35	PF3D7_0517800	MG	PVX_080360
PFE0875c	UTP--glucose-1-phosphate uridylyltransferase, putative	240	PF3D7_0517500	MG	PVX_080375
PFE0825w	major facilitator superfamily domain-containing protein, putative	240	PF3D7_0516500	MG	PVX_080425
PFE0800w	RAP protein, putative	107	PF3D7_0516000	IG	PVX_080445
PFE0780w	conserved Plasmodium protein, unknown function	202	PF3D7_0515600	IG	PVX_080465
PFE0725c	conserved Plasmodium membrane protein, unknown function	240	PF3D7_0514500	MG	PVX_080520
PFE0680w	secreted ookinete protein, putative	241	PF3D7_0513700	MG	PVX_080555
PFE0685w		84	PF3D7_0513700	IG	PVX_080555
PFE0565w	conserved Plasmodium protein, unknown function	210	PF3D7_0511400	IG	PVX_080665
PFE0540w	WD repeat-containing protein, putative	36	PF3D7_0510800	IG	PVX_080690
PFE0530w	conserved Plasmodium protein, unknown function	49	PF3D7_0510700	MG	PVX_080700
PFA0570w	eukaryotic translation initiation factor 4E, putative	95	PF3D7_0111800	IG	PVX_081215
PFA0490w	conserved Plasmodium protein, unknown function	49	PF3D7_0110000	MG	PVX_081290
PFA0435w	conserved Plasmodium protein, unknown function	43	PF3D7_0108800	IG	PVX_081340
PFA0370w	conserved Apicomplexan protein, unknown function	196	PF3D7_0107400	IG	PVX_081405
PFA0200w	thrombospondin-related sporozoite protein	202	PF3D7_0104000	IG	PVX_081560
PFA0190c	actin-related protein	240	PF3D7_0103800	MG	PVX_081570
PF07_0109	conserved Plasmodium protein, unknown function	193	PF3D7_0726700	IG	PVX_081640
PF07_0119	conserved Plasmodium protein, unknown function	177	PF3D7_0728300	IG	PVX_081715
MAL7P1.156	alpha/beta hydrolase, putative	263	PF3D7_0728700	MG	PVX_081730
MAL7P1.162	dynein heavy chain, putative	30	PF3D7_0729900	MG	PVX_081792
MAL13P1.149	conserved Plasmodium protein, unknown function	20	PF3D7_1328600	rings	PVX_082380
MAL13P1.146	AMP deaminase, putative	107	PF3D7_1329400	IG	PVX_082415
MAL13P1.165	GPI transamidase subunit PIG-U, putative	196	PF3D7_1330700	IG	PVX_082475
PF13_0176	apurinic/apyrimidinic endonuclease Apn1, putative	196	PF3D7_1332600	IG	PVX_082560
PF13_0181	conserved Plasmodium protein, unknown function	84	PF3D7_1333100	IG	PVX_082585
PF13_0193	MSP7-like protein	210	PF3D7_1334600	IG	PVX_082655, PVX_082665, PVX_082680
MAL13P1.185	protein kinase 6	95	PF3D7_1337100	IG	PVX_082785
MAL13P1.186	1-deoxy-D-xylulose 5-phosphate synthase	125	PF3D7_1337200	IG	PVX_082790
MAL13P1.188	conserved Plasmodium protein, unknown function	265	PF3D7_1337700	MG	PVX_082815
MAL13P1.191	SprT-like domain-containing protein, putative	240	PF3D7_1338400	MG	PVX_082850
MAL13P1.194	conserved Plasmodium protein, unknown function	196	PF3D7_1338700	IG	PVX_082865
MAL13P1.195	CPW-WPC family protein	240	PF3D7_1338800	MG	PVX_082875
MAL13P1.200	mitochondrial ribosomal protein L49 precursor, putative	165	PF3D7_1339500	IG	PVX_082895
MAL13P1.211	conserved Plasmodium protein, unknown function	262	PF3D7_1341700	IG	PVX_082985
MAL13P1.212	sporozoite protein essential for cell traversal	36	PF3D7_1342500	IG	PVX_083025
MAL13P1.217	conserved Plasmodium protein, unknown function	196	PF3D7_1343500	IG	PVX_083070
MAL13P1.220	lipoyl synthase	240	PF3D7_1344600	MG	PVX_083125
MAL13P1.223	conserved Plasmodium protein, unknown function	240	PF3D7_1345000	MG	PVX_083150
MAL13P1.224		262	PF3D7_1345000	IG	PVX_083150
MAL13P1.227	ubiquitin-conjugating enzyme E2	196	PF3D7_1345500	IG	PVX_083175
MAL13P1.230	dynactin subunit 2, putative	210	PF3D7_1346000	IG	PVX_083200
PF13_0247	6-cysteine protein	36	PF3D7_1346700	IG	PVX_083235
PF13_0248	6-cysteine protein	36	PF3D7_1346800	IG	PVX_083240
PF13_0250	WD repeat-containing protein 92, putative	202	PF3D7_1347000	IG	PVX_083250
MAL13P1.238	leucine-rich repeat protein	36	PF3D7_1347800	IG	PVX_083285
MAL13P1.244	TBC domain protein, putative	196	PF3D7_1348500	IG	PVX_083320
MAL13P1.245	WD repeat-containing protein 16, putative	36	PF3D7_1348700	IG	PVX_083330
MAL13P1.246	E1-E2 ATPase, putative	36	PF3D7_1348800	IG	PVX_083335
MAL13P1.247	conserved Plasmodium protein, unknown function	30	PF3D7_1349000	MG	PVX_083345
MAL13P1.251	conserved Plasmodium protein, unknown function	43	PF3D7_1349900	IG	PVX_083390
PF13_0267	AP2 domain transcription factor AP2-O4, putative	81	PF3D7_1350900	rings	PVX_083440
PF13_0274	vacuolar fusion protein MON1, putative	165	PF3D7_1352800	IG	PVX_083535
PFL0110c	mitochondrial phosphate carrier protein	196	PF3D7_1202200	IG	PVX_084135
PFL0115w	dynein heavy chain, putative	30	PF3D7_1202300	MG	PVX_084160
PFL0170w	major facilitator superfamily domain-containing protein, putative	196	PF3D7_1203400	IG	PVX_084215
PFL0180w	cytochrome c1 heme lyase, putative	177	PF3D7_1203600	IG	PVX_084225
PFL0195w	conserved Plasmodium protein, unknown function	210	PF3D7_1204000	IG	PVX_084240
PFL0220c	conserved Plasmodium membrane protein, unknown function	240	PF3D7_1204400	MG	PVX_084260
PFL0315c	conserved Plasmodium protein, unknown function	265	PF3D7_1206300	MG	PVX_084350
PFL0325w	Tat binding protein 1(TBP-1)-interacting protein, putative	49	PF3D7_1206500	MG	PVX_084360
PFL0365c	LIMP protein, putative	240	PF3D7_1207300	MG	PVX_084400
PFL0370w	conserved Plasmodium protein, unknown function	36	PF3D7_1207400	IG	PVX_084410
PFL0385c	blood stage antigen 41-3 precursor	49	PF3D7_1207700	MG	PVX_084420
PFL0510c	zinc finger protein, putative	49	PF3D7_1210200	MG	PVX_084540
PFL0535c	conserved Plasmodium protein, unknown function	196	PF3D7_1210700	IG	PVX_084570
PFL0540w	GPI mannosyltransferase 1	196	PF3D7_1210900	IG	PVX_084575
PFL0545w	kinesin-7, putative	263	PF3D7_1211000	MG	PVX_084580
PFL0580w	DNA replication licensing factor MCM5, putative	196	PF3D7_1211700	IG	PVX_084615
PF14_0339	conserved Plasmodium protein, unknown function	207	PF3D7_1435800	IG	PVX_084745
PF14_0330	signal peptidase complex subunit SPC1, putative	36	PF3D7_1434900	IG	PVX_084790
PF14_0317	inner membrane complex suture component, putative	165	PF3D7_1433600	IG	PVX_084850
PF14_0785	leucine-rich repeat protein	6	PF3D7_1432400	IG	PVX_084925
PF14_0298	mitogen-activated protein kinase 1	241	PF3D7_1431900	MG	PVX_084950
PF14_0294	conserved Plasmodium protein, unknown function	110	PF3D7_1431500	rings	PVX_084965
PF14_0290	conserved Plasmodium protein, unknown function	262	PF3D7_1431100	IG	PVX_084985
PF14_0287	NADP-specific glutamate dehydrogenase	263	PF3D7_1430800	MG	PVX_085000
PF14_0286	conserved Plasmodium protein, unknown function	196	PF3D7_1430700	IG	PVX_085005, PVX_085625
PF14_0284	serine/threonine protein phosphatase 2A activator	202	PF3D7_1430500	IG	PVX_085015
PF14_0280	CPW-WPC family protein	107	PF3D7_1430100	IG	PVX_085035
PF14_0272	peptide chain release factor 1	240	PF3D7_1429300	MG	PVX_085080
PF14_0265	WD and tetratricopeptide repeats protein 1, putative	240	PF3D7_1428600	MG	PVX_085115
PF14_0243	calcium-dependent protein kinase, putative	30	PF3D7_1426300, PF3D7_1426400	MG	PVX_085209, PVX_085211
PF14_0227	DnaJ protein, putative	136	PF3D7_1423600	MG	PVX_085300
PF14_0213	conserved Plasmodium protein, unknown function	263	PF3D7_1422200, PF3D7_1422300	MG	PVX_085365, PVX_085370
PF14_0210	conserved Plasmodium protein, unknown function	49	PF3D7_1421800	MG	PVX_085390
PF14_0206	conserved Plasmodium protein, unknown function	263	PF3D7_1421300	MG	PVX_085415
PF14_0195	conserved Plasmodium protein, unknown function	36	PF3D7_1420100	IG	PVX_085475
PF14_0178	ubiquitin fusion degradation protein 1, putative	196	PF3D7_1418000	IG	PVX_085555
PF14_0168	inner membrane complex protein 1l, putative	202	PF3D7_1417000	IG	PVX_085600
PF14_0167	prefoldin subunit 2, putative	165	PF3D7_1416900	IG	PVX_085605
PF14_0805	conserved Plasmodium protein, unknown function	67	PF3D7_1416700	MG	PVX_085615
PF14_0165	conserved Plasmodium protein, unknown function	202	PF3D7_1416600	IG	PVX_085620
PF14_0163	conserved Plasmodium protein, unknown function	6	PF3D7_1416400	IG	PVX_085630
PF14_0155	serine palmitoyltransferase, putative	240	PF3D7_1415700	MG	PVX_085665
PF14_0132	30S ribosomal protein S9, putative	196	PF3D7_1413400	IG	PVX_085780
PF14_0130	conserved Plasmodium protein, unknown function	240	PF3D7_1413100	MG	PVX_085795
PF14_0129	conserved Plasmodium protein, unknown function	263	PF3D7_1413000	MG	PVX_085800
PF14_0099	alpha/beta hydrolase, putative	36	PF3D7_1410100	IG	PVX_085945
PF14_0074	conserved Plasmodium protein, unknown function	36	PF3D7_1407700	IG	PVX_086045
PF14_0067	LCCL domain-containing protein	36	PF3D7_1407000	IG	PVX_086080
PF14_0066	radical SAM protein, putative	207	PF3D7_1406900	IG	PVX_086085
PF14_0039	conserved Plasmodium protein, unknown function	49	PF3D7_1404200	MG	PVX_086225
PF14_0036	serine/threonine protein phosphatase CPPED1, putative	95	PF3D7_1403900	IG	PVX_086240
PF14_0034	translocation associated membrane protein, putative	207	PF3D7_1403700	IG	PVX_086250
PF14_0030	conserved Plasmodium protein, unknown function	210	PF3D7_1403000	IG	PVX_086280
PFI1655c	conserved Plasmodium protein, unknown function	196	PF3D7_0934200	IG	PVX_087005
PFI1635w	tubulin delta chain, putative	30	PF3D7_0933800	MG	PVX_087025
PFI1540w	PIH1 domain-containing protein, putative	202	PF3D7_0931700	IG	PVX_087120
PFI1535w	conserved protein, unknown function	36	PF3D7_0931600	IG	PVX_087125
PF07_0013	conserved Plasmodium protein, unknown function	207	PF3D7_0703400	IG	PVX_087710
MAL7P1.339	cysteine-rich secretory protein, putative	49	PF3D7_0705800	MG	PVX_087830
MAL7P1.203B	conserved Plasmodium protein, unknown function	165	PF3D7_0706200	IG	PVX_087851
PF00_0002	DNA mismatch repair protein MSH2, putative	263	PF3D7_0706700	MG	PVX_087875
MAL7P1.25	cytoskeleton associated protein, putative	165	PF3D7_0708000	IG	PVX_087925
PF07_0028	conserved Plasmodium protein, unknown function	36	PF3D7_0708200	IG	PVX_087940
PF07_0031	inner membrane complex protein 1d, putative	36	PF3D7_0708600	IG	PVX_087960
MAL8P1.130	conserved Plasmodium membrane protein, unknown function	43	PF3D7_0807200	IG	PVX_088185
MAL8P1.136	conserved Plasmodium protein, unknown function	67	PF3D7_0805800, PF3D7_0805900	MG	PVX_088254, PVX_088256
MAL8P1.6	early transcribed membrane protein 8	240	PF3D7_0829600	MG	PVX_088870
PF08_0006	prohibitin, putative	95	PF3D7_0829200	IG	PVX_088890
MAL8P1.16	rhomboid protease ROM3	240	PF3D7_0828000	MG	PVX_088955
PF08_0013	magnesium transporter, putative	6	PF3D7_0827700	IG	PVX_088970
PF08_0015	conserved Plasmodium protein, unknown function	241	PF3D7_0827400	MG	PVX_088990
PF08_0023	conserved Plasmodium protein, unknown function	240	PF3D7_0825900	MG	PVX_089065
MAL8P1.25	conserved Plasmodium protein, unknown function	49	PF3D7_0825800	MG	PVX_089070
PF08_0024	conserved Plasmodium protein, unknown function	49	PF3D7_0825700	MG	PVX_089075
MAL8P1.28	ankyrin-repeat protein, putative	36	PF3D7_0825100	IG	PVX_089105
MAL8P1.33	GTP-binding protein, putative	196	PF3D7_0824300	IG	PVX_089145
PF08_0033	inner membrane complex protein 1i, putative	240	PF3D7_0823500	MG	PVX_089185
MAL8P1.38	alpha/beta hydrolase, putative	202	PF3D7_0823400	IG	PVX_089195
MAL8P1.55	conserved Plasmodium protein, unknown function	193	PF3D7_0820800	IG	PVX_089320
PF08_0045	2-oxoglutarate dehydrogenase E1 component	196	PF3D7_0820700	IG	PVX_089325
MAL8P1.63	conserved protein, unknown function	95	PF3D7_0819500	IG	PVX_089390
PF08_0050	perforin-like protein 4	207	PF3D7_0819400	IG	PVX_089395
MAL8P1.76	meiotic recombination protein DMC1, putative	35	PF3D7_0816800	MG	PVX_089570
MAL8P1.78	small heat shock protein HSP20, putative	240	PF3D7_0816500	MG	PVX_089585
PF08_0066	dihydrolipoyl dehydrogenase, apicoplast	210	PF3D7_0815900	IG	PVX_089610
PFD0695w	conserved Plasmodium protein, unknown function	210	PF3D7_0414400	IG	PVX_089675
PFD0700c	RNA-binding protein, putative	202	PF3D7_0414500	IG	PVX_089680
PFD0705c	acylated pleckstrin-homology domain-containing protein, putative	265	PF3D7_0414600	MG	PVX_089685
PFD0825c	mRNA-binding protein PUF2	6	PF3D7_0417100	IG	PVX_089945
PFD0910w	MOLO1 domain-containing protein, putative	35	PF3D7_0418800	MG	PVX_090030
PFD0980w	holo-[acyl-carrier-protein] synthase, putative	177	PF3D7_0420200	IG	PVX_090105
PFD1007w	conserved Plasmodium protein, unknown function	262	PF3D7_0421900	IG	PVX_090137
PFD1035w	steroid dehydrogenase, putative	110	PF3D7_0422000	rings	PVX_090140
PFD1050w	alpha tubulin 2	240	PF3D7_0422300	MG	PVX_090155
PFD1080w	methyltransferase, putative	193	PF3D7_0422900	IG	PVX_090185
PF11_0044	FeS cluster assembly protein SufD	165	PF3D7_1103400	IG	PVX_090850
PF11_0045	CPW-WPC family protein	67	PF3D7_1103500	MG	PVX_090860
PF11_0046		49	PF3D7_1103500	MG	PVX_090860
PF11_0056	WD repeat-containing protein, putative	240	PF3D7_1104500	MG	PVX_090905
PF11_0063	WD repeat-containing protein WRAP73, putative	36	PF3D7_1105200	IG	PVX_090940
PF11_0479	conserved Plasmodium protein, unknown function	30	PF3D7_1146800	MG	PVX_091040, PVX_092415, PVX_092935
PF11_0087	DNA repair protein RAD51	177	PF3D7_1107400	IG	PVX_091045
PF11_0092	mechanosensitive ion channel protein, putative	263	PF3D7_1107900	MG	PVX_091075
PF11_0097	succinyl-CoA synthetase alpha subunit, putative	196	PF3D7_1108500	IG	PVX_091100
PF11_0122	endonuclease/exonuclease/phosphatase family protein, putative	240	PF3D7_1111600	MG	PVX_091230
PF11_0134	conserved protein, unknown function	125	PF3D7_1112800	IG	PVX_091290
PF11_0145	glyoxalase I	125	PF3D7_1113700	IG	PVX_091330
PF11_0147	mitogen-activated protein kinase 2	210	PF3D7_1113900	IG	PVX_091340
PF11_0157	glycerol-3-phosphate dehydrogenase, putative	210	PF3D7_1114800	IG	PVX_091380
PF11_0525	conserved Plasmodium protein, unknown function	136	PF3D7_1115100	MG	PVX_091395
PF11_0176	conserved Plasmodium membrane protein, unknown function	196	PF3D7_1117000	IG	PVX_091480
PF11_0178	conserved Plasmodium protein, unknown function	36	PF3D7_1117200	IG	PVX_091490
PF11_0195	actin-related protein 2/3 complex subunit 1, putative	240	PF3D7_1118800	MG	PVX_091575
PF11_0196	conserved Plasmodium protein, unknown function	202	PF3D7_1118900	IG	PVX_091580
PF11_0222	WD repeat-containing protein, putative	241	PF3D7_1121400	MG	PVX_091690
PF11_0226	peptidase M16, putative	107	PF3D7_1121800	IG	PVX_091710
PF11_0256	pyruvate dehydrogenase E1 component subunit alpha	20	PF3D7_1124500	rings	PVX_091840
PF11_0294	ATP-dependent 6-phosphofructokinase	67	PF3D7_1128300	MG	PVX_092035
PF11_0297	CCR4-NOT transcription complex subunit 2, putative	193	PF3D7_1128600	IG	PVX_092050
PF11_0307	phosphatidylinositol-4-phosphate 5-kinase, putative	49	PF3D7_1129600	MG	PVX_092095
PF11_0325	conserved Plasmodium protein, unknown function	263	PF3D7_1131500	MG	PVX_092180
PF11_0330	RNA-binding protein, putative	240	PF3D7_1132100	MG	PVX_092210
PF11_0346	conserved Plasmodium protein, unknown function	107	PF3D7_1133600	IG	PVX_092285
PF11_0357	zinc finger protein, putative	110	PF3D7_1134600	rings	PVX_092340
PF11_0372	conserved Plasmodium protein, unknown function	136	PF3D7_1136100	MG	PVX_092420
PF11_0379	conserved Plasmodium protein, unknown function	265	PF3D7_1136700, PF3D7_1136700	MG	PVX_092450
PF11_0386	apicoplast ribosomal protein S14p/S29e precursor, putative	196	PF3D7_1137500	IG	PVX_092490
PF11_0389	calcium-binding protein, putative	30	PF3D7_1137700	MG	PVX_092500
PF11_0400	WD repeat-containing protein, putative	125	PF3D7_1138800	IG	PVX_092555
PF11_0402	RNA-binding protein, putative	81	PF3D7_1139100	rings	PVX_092560
PF11_0416	myosin K, putative	263	PF3D7_1140500	MG	PVX_092620
PF11_0421	conserved Plasmodium protein, unknown function	36	PF3D7_1141000	IG	PVX_092650
PF11_0427	dolichol-phosphate mannosyltransferase	165	PF3D7_1141600	IG	PVX_092685
PF11_0431	inner membrane complex protein 1b, putative	49	PF3D7_1141900	MG	PVX_092700
PF11_0449	conserved Plasmodium protein, unknown function	263	PF3D7_1143600	MG	PVX_092785
PF11_0460	conserved Plasmodium protein, unknown function	49	PF3D7_1144800	MG	PVX_092845
PF11_0466	ABC transporter B family member 3, putative	165	PF3D7_1145500	IG	PVX_092880
PF11_0477	oocyst rupture protein 1, putative	265	PF3D7_1146600	MG	PVX_092925
PF11_0480	sporozoite and liver stage asparagine-rich protein	241	PF3D7_1147000	MG	PVX_092945
PF11_0481	tubulin--tyrosine ligase, putative	49	PF3D7_1147200	MG	PVX_092950
PF11_0482	conserved Plasmodium protein, unknown function	196	PF3D7_1147300	IG	PVX_092955
PF11_0483	protein farnesyltransferase subunit beta	107	PF3D7_1147500	IG	PVX_092958, PVX_092962
PF11_0484	conserved Plasmodium protein, unknown function	196	PF3D7_1147600	IG	PVX_092965
MAL8P1.137	conserved Plasmodium protein, unknown function	210	PF3D7_0805100	IG	PVX_093505
MAL8P1.148	conserved Plasmodium protein, unknown function	136	PF3D7_0802900	MG	PVX_093600
MAL8P1.149	conserved Plasmodium protein, unknown function	210	PF3D7_0802700	IG	PVX_093607
MAL8P1.154	lysine-specific histone demethylase, putative	13	PF3D7_0801900	rings	PVX_093645
PF08_0133	conserved Plasmodium protein, unknown function	13	PF3D7_0801900	rings	PVX_093645
PF10_0035	MKT1 domain-containing protein, putative	177	PF3D7_1003200	IG	PVX_094360
PF10_0040	conserved Plasmodium protein, unknown function	193	PF3D7_1003700	IG	PVX_094385
PF10_0061	zinc finger (CCCH type) protein, putative	35	PF3D7_1006000	MG	PVX_094495
PF10_0083	conserved Plasmodium membrane protein, unknown function	202	PF3D7_1008600	IG	PVX_094625
PF10_0088	protein phosphatase PPM10, putative	36	PF3D7_1009100	IG	PVX_094670
PF10_0093	conserved Plasmodium protein, unknown function	95	PF3D7_1009600	IG	PVX_094695
PF10_0101	ankyrin-repeat protein, putative	263	PF3D7_1010400	MG	PVX_094740
PF10_0102	conserved Plasmodium protein, unknown function	240	PF3D7_1010500	MG	PVX_094745
PF10_0134	GDP-L-fucose synthase	207	PF3D7_1013700	IG	PVX_094902
PF10_0137	conserved Plasmodium protein, unknown function	202	PF3D7_1014000	IG	PVX_094915
PF10_0146	conserved Plasmodium protein, unknown function	265	PF3D7_1014900	MG	PVX_094965
PF10_0152	Plasmodium exported protein (PHISTc), unknown function	193	PF3D7_1015500	IG	PVX_094995
PFC0895w	CPW-WPC family protein	49	PF3D7_0320200	MG	PVX_095225
PFC0886w	protein phosphatase inhibitor 2	177	PF3D7_0320000	IG	PVX_095235
PFC0831w	triosephosphate isomerase, putative	202	PF3D7_0318800	IG	PVX_095295
PFC0795w	conserved Plasmodium protein, unknown function	263	PF3D7_0318000	MG	PVX_095330
PFC0750w	6-cysteine protein	84	PF3D7_0317100	IG	PVX_095375
PFC0685w	conserved Plasmodium membrane protein, unknown function	36	PF3D7_0315700	IG	PVX_095450
PFC0675c	mitochondrial ribosomal protein L29/L47 precursor, putative	6	PF3D7_0315500	IG	PVX_095455
PF07_0104	kinesin-19, putative	67	PF3D7_0724900	MG	PVX_096095
PF07_0096	conserved Plasmodium protein, unknown function	30	PF3D7_0723100	MG	PVX_096200
PF07_0094	conserved Plasmodium protein, unknown function	240	PF3D7_0722800	MG	PVX_096215
MAL7P1.118	protein pelota homolog, putative	125	PF3D7_0722100	IG	PVX_096250
PF07_0089	secreted ookinete protein, putative	36	PF3D7_0721700	IG	PVX_096260
MAL7P1.100	NIMA related kinase 4	67	PF3D7_0719200	MG	PVX_096360
PF07_0075	conserved Plasmodium membrane protein, unknown function	165	PF3D7_0718700	IG	PVX_096390
PFE0090w	chromosome assembly factor 1	196	PF3D7_0501800	IG	PVX_097595
PFE0115c	conserved Plasmodium protein, unknown function	49	PF3D7_0502300	MG	PVX_097620
PFE0125w	conserved Plasmodium protein, unknown function	36	PF3D7_0502500	IG	PVX_097630
PFE0170c	protein kinase, putative	43	PF3D7_0503500	IG	PVX_097750
PFE0220w	MOLO1 domain-containing protein, putative	67	PF3D7_0504500	MG	PVX_097787
PFE0315c	conserved Plasmodium protein, unknown function	35	PF3D7_0506400	MG	PVX_097875
PFE0328w	histone deacetylase, putative, pseudogene	202	PF3D7_0506600	IG	PVX_097890
PFE0405c	longevity-assurance (LAG1) protein, putative	240	PF3D7_0508200	MG	PVX_097970
PFE0510c	stripes inner membrane complex protein, putative	202	PF3D7_0510300	IG	PVX_098075
PFI0185w	LCCL domain-containing protein	241	PF3D7_0903800	MG	PVX_098635
PFI0205w	PH domain-containing protein, putative	49	PF3D7_0904200	MG	PVX_098655
PFI0315c	dynein intermediate light chain, putative	240	PF3D7_0906400	MG	PVX_098765
PFI0435c	conserved Plasmodium protein, unknown function	36	PF3D7_0909000	IG	PVX_098890
PFI0520w	actin-like protein, putative	202	PF3D7_0910700	IG	PVX_098975
PFI0560c	conserved Plasmodium protein, unknown function	49	PF3D7_0911500, PF3D7_0911500	MG	PVX_099015
PFI0595c	conserved Plasmodium membrane protein, unknown function	263	PF3D7_0912200	MG	PVX_099050
PFI0660c	protease, putative	196	PF3D7_0913500	IG	PVX_099107
PFI0775w	glycolipid transfer protein, putative	49	PF3D7_0915800	MG	PVX_099220
PFI0810c	ubiquitin fusion degradation protein 1	165	PF3D7_0916500	IG	PVX_099250
PFI0823w	conserved Plasmodium protein, unknown function	95	PF3D7_0916800	IG	PVX_099263
PFI0900w	conserved Plasmodium protein, unknown function	202	PF3D7_0918400	IG	PVX_099340
PFI0955w	major facilitator superfamily domain-containing protein, putative	36	PF3D7_0919500	IG	PVX_099390
PFI0980w	long chain fatty acid elongation enzyme, putative	110	PF3D7_0920000	rings	PVX_099415
PFI0995w	conserved Plasmodium protein, unknown function	49	PF3D7_0920300	MG	PVX_099430
PFI1080w	dynein intermediate chain, putative	210	PF3D7_0922000	IG	PVX_099515
PFI1095w	conserved Plasmodium protein, unknown function	263	PF3D7_0922300	MG	PVX_099528
PFI1100w	para-aminobenzoic acid synthetase	107	PF3D7_0922400	IG	PVX_099530
PFI1125c	3-oxoacyl-[acyl-carrier-protein] reductase	240	PF3D7_0922900	MG	PVX_099555
PFI1225w	conserved Plasmodium protein, unknown function	202	PF3D7_0925000	IG	PVX_099665
PFI1230c	conserved Plasmodium protein, unknown function	241	PF3D7_0925100	MG	PVX_099670
PFI1275w	protein kinase, putative	107	PF3D7_0926000	IG	PVX_099715
PFI1285w	protein kinase, putative	36	PF3D7_0926300	IG	PVX_099740
PFI1290w		240	PF3D7_0926300	MG	PVX_099740
PFI1300c	conserved Plasmodium protein, unknown function	241	PF3D7_0926500	MG	PVX_099750
PFI1305w	conserved Plasmodium membrane protein, unknown function	210	PF3D7_0926600	IG	PVX_099760
PFI1335w	zinc finger protein, putative	240	PF3D7_0927200	MG	PVX_099800
PFI1350c	dynein light chain, putative	262	PF3D7_0927500	IG	PVX_099815
PFI1360c	serine/threonine protein phosphatase 4, putative	196	PF3D7_0927700	IG	PVX_099825
PFI1380c	conserved Plasmodium protein, unknown function	262	PF3D7_0928100	IG	PVX_099850
PFI1455c	G2 protein, putative	241	PF3D7_0929600	MG	PVX_099940
PFI1460c	conserved Plasmodium protein, unknown function	177	PF3D7_0929700, PF3D7_0929800	IG	PVX_099944, PVX_099946
PFI1465w	procollagen lysine 5-dioxygenase, putative	49	PF3D7_0930000	MG	PVX_099960
PFL1555w	cytochrome b5, putative	177	PF3D7_1232300	IG	PVX_100560
PFL1630c	conserved Plasmodium protein, unknown function	177	PF3D7_1233800	IG	PVX_100645
PFL1675c	upregulated in late gametocytes ULG8	67	PF3D7_1234700	MG	PVX_100685
PFL1695c	conserved Plasmodium protein, unknown function	202	PF3D7_1235100	IG	PVX_100705
PFL1755w	conserved Plasmodium protein, unknown function	196	PF3D7_1236300	IG	PVX_100765
PFL1765c	conserved Plasmodium protein, unknown function	241	PF3D7_1236500	MG	PVX_100775
PFL1770c	p25-alpha family protein, putative	36	PF3D7_1236600	IG	PVX_100780
PFL1850c	conserved Plasmodium protein, unknown function	240	PF3D7_1238200	MG	PVX_100860
PFL1865w	conserved Plasmodium protein, unknown function	95	PF3D7_1238500	IG	PVX_100875
PFL1875w	conserved Plasmodium protein, unknown function	193	PF3D7_1238700	IG	PVX_100885
PFL1910c	conserved Plasmodium protein, unknown function	241	PF3D7_1239400	MG	PVX_100920
PFL2000w	mitochondrial carrier protein, putative	196	PF3D7_1241600	IG	PVX_100980
PFL2065c	mitochondrial import inner membrane translocase subunit TIM13, putative	43	PF3D7_1242900	IG	PVX_101045
PFL2155w	conserved Plasmodium protein, unknown function	207	PF3D7_1244900	IG	PVX_101140
PFL2190c	kinesin, putative	36	PF3D7_1245600	IG	PVX_101175
PFL2210w	delta-aminolevulinic acid synthetase	240	PF3D7_1246100	MG	PVX_101195
PFL2255w	DNA replication origin binding protein, putative	202	PF3D7_1247000, PF3D7_1247000	IG	PVX_101245
PFL2290w	dipeptidyl aminopeptidase 2	241	PF3D7_1247800	MG	PVX_101280
PFL2315c	conserved Plasmodium membrane protein, unknown function	196	PF3D7_1248300	IG	PVX_101305
PFL2320w	conserved Plasmodium protein, unknown function	49	PF3D7_1248400	MG	PVX_101310
PFL2330w	conserved Plasmodium protein, unknown function	196	PF3D7_1248600	IG	PVX_101320
PFL2340w	conserved Plasmodium protein, unknown function	107	PF3D7_1248800	IG	PVX_101330
PFL2405c	osmiophilic body protein G377	49	PF3D7_1250100	MG	PVX_101400
PFL2420w	conserved Plasmodium protein, unknown function	49	PF3D7_1250400	MG	PVX_101415
PFL2450c	HSP20-like chaperone, putative	67	PF3D7_1251000	MG	PVX_101442
PFL2465c	thymidylate kinase	177	PF3D7_1251300	IG	PVX_101455
PF10_0364	conserved Plasmodium protein, unknown function	202	PF3D7_1037200	IG	PVX_110900
PF10_0365		240	PF3D7_1037200	MG	PVX_110900
PF10_0359	phosducin-like protein, putative	107	PF3D7_1036700	IG	PVX_110925
PF10_0339	conserved Plasmodium protein, unknown function	196	PF3D7_1034800	IG	PVX_110985
PF10_0335	conserved Plasmodium protein, unknown function	196	PF3D7_1034500	IG	PVX_111000
PF10_0333	thioredoxin-like associated protein 2, putative	193	PF3D7_1034300	IG	PVX_111010
PF10_0332	apicoplast ribosomal protein L27 precursor, putative	196	PF3D7_1034200	IG	PVX_111015
PF10_0306	MORN repeat-containing protein 1	265	PF3D7_1031200	MG	PVX_111165
PF10_0303	ookinete surface protein P25	49	PF3D7_1031000	MG	PVX_111175
PF10_0302	ookinete surface protein P28	67	PF3D7_1030900	MG	PVX_111180
PF10_0276	RING zinc finger protein, putative	196	PF3D7_1028200	IG	PVX_111310
PF10_0273	palmitoyltransferase DHHC10, putative	240	PF3D7_1027900	MG	PVX_111325
PF10_0261	cell division cycle protein 20 homolog, putative	36	PF3D7_1026400	IG	PVX_111390
PF10_0259	conserved Plasmodium protein, unknown function	165	PF3D7_1026200	IG	PVX_111400
PF10_0258	conserved Plasmodium protein, unknown function	136	PF3D7_1026100	MG	PVX_111405
PF10_0229	conserved Plasmodium protein, unknown function	36	PF3D7_1023600	IG	PVX_111535
PF10_0227	HORMA domain protein, putative	193	PF3D7_1023400	IG	PVX_111545
PFF0095c	conserved Plasmodium protein, unknown function	6	PF3D7_0602000	IG	PVX_113265
PFF0175c	conserved Plasmodium protein, unknown function	110	PF3D7_0603600	rings	PVX_113345
PFF0245w	50S ribosomal protein L24, putative	165	PF3D7_0605000	IG	PVX_113415
MAL6P1.56	serine/threonine protein kinase	196	PF3D7_0605300	IG	PVX_113435
PFF0275c	nucleoside diphosphate kinase, putative	36	PF3D7_0605600	IG	PVX_113450
PFF0380w	conserved Plasmodium protein, unknown function	49	PF3D7_0607700	MG	PVX_113550
MAL6P1.87	conserved Plasmodium protein, unknown function	177	PF3D7_0608400	IG	PVX_113580
MAL6P1.89	conserved Plasmodium protein, unknown function	240	PF3D7_0608600	MG	PVX_113590
PFF0580w	lsm12, putative	44	PF3D7_0611900	rings	PVX_113740
PFF0605c	conserved Plasmodium protein, unknown function	49	PF3D7_0612500	MG	PVX_113765
MAL6P1.300	cytoplasmic tRNA 2-thiolation protein 1, putative	265	PF3D7_0612600	MG	PVX_113770
MAL6P1.291	50S ribosomal protein L18, apicoplast, putative	196	PF3D7_0613400	IG	PVX_113805
MAL6P1.275	enoyl-acyl carrier reductase	84	PF3D7_0615100	IG	PVX_113890
PFF0735w	conserved Plasmodium protein, unknown function	262	PF3D7_0615200	IG	PVX_113895
PFF0770c	protein phosphatase, putative	95	PF3D7_0615900	IG	PVX_113930
PFF0775w	pyridoxal kinase	95	PF3D7_0616000	IG	PVX_113935
MAL6P1.259	ras GTPAse, putative	193	PF3D7_0616700	IG	PVX_113975
PFF0810c		6	PF3D7_0616700	IG	PVX_113975
PFF0820w	conserved Plasmodium protein, unknown function	125	PF3D7_0616900	IG	PVX_113985
MAL6P1.241	rhomboid protease ROM10	177	PF3D7_0618600	IG	PVX_114055
MAL6P1.226	splicing factor 3A subunit 2, putative	193	PF3D7_0619900	IG	PVX_114120
MAL6P1.225	secreted ookinete protein 25, putative	207	PF3D7_0620000	IG	PVX_114125
PFF1010c	DnaJ protein, putative	49	PF3D7_0620700	MG	PVX_114160
MAL6P1.213	Pf77 protein	241	PF3D7_0621400	MG	PVX_114190
MAL6P1.207	conserved Plasmodium protein, unknown function	30	PF3D7_0622100	MG	PVX_114220
PFF1090c	conserved Plasmodium membrane protein, unknown function	125	PF3D7_0622700	IG	PVX_114250
MAL6P1.196	EGF-like membrane protein, putative	196	PF3D7_0623300	IG	PVX_114280
MAL6P1.195	MEI2-like RNA-binding protein, putative	240	PF3D7_0623400	MG	PVX_114285
PFF1170w	CPW-WPC family protein	49	PF3D7_0624300	MG	PVX_114330
PFF1200w	GAS8-like protein, putative	262	PF3D7_0624900	IG	PVX_114350
MAL6P1.177	sphingomyelin synthase 2, putative	241	PF3D7_0625100	MG	PVX_114360
PFF1215w		36	PF3D7_0625100	IG	PVX_114360
MAL6P1.171	conserved Plasmodium protein, unknown function	177	PF3D7_0625700	IG	PVX_114390
PFF1255w	conserved Plasmodium protein, unknown function	6	PF3D7_0625900	IG	PVX_114400
MAL6P1.165	3-oxoacyl-acyl-carrier protein synthase I/II	207	PF3D7_0626300	IG	PVX_114420
PFF1395c	glutamyl-tRNA(Gln) amidotransferase subunit B	165	PF3D7_0628800	IG	PVX_114540
PFF1400w	RAP protein, putative	165	PF3D7_0628900	IG	PVX_114545
MAL6P1.125	DNA polymerase epsilon catalytic subunit A, putative	196	PF3D7_0630300	IG	PVX_114615
MAL13P1.284	pyrroline-5-carboxylate reductase, putative	95	PF3D7_1357900	IG	PVX_114870
PF13_0314	zinc finger protein, putative	49	PF3D7_1358600	MG	PVX_114900
MAL13P1.301	guanylyl cyclase beta	84	PF3D7_1360500	IG	PVX_114990
PF13_0325	conserved Plasmodium protein, unknown function	30	PF3D7_1361300	MG	PVX_115025
MAL13P1.309	14-3-3 protein	262	PF3D7_1362100	IG	PVX_115063
MAL13P1.312	conserved Plasmodium protein, unknown function	49	PF3D7_1362600	MG	PVX_115085
MAL13P1.316	conserved Plasmodium protein, unknown function	49	PF3D7_1362900	MG	PVX_115100
PF13_0337	conserved Plasmodium protein, unknown function	177	PF3D7_1363600	IG	PVX_115135
MAL13P1.324	aldehyde reductase, putative	196	PF3D7_1364600	IG	PVX_115190
MAL13P1.328	DNA topoisomerase VI, b subunit, putative	265	PF3D7_1365600	MG	PVX_115240
MAL13P1.335	phosphatidylserine synthase, putative	95	PF3D7_1366800	IG	PVX_115300
MAL13P1.339	CLAMP domain-containing protein, putative	6	PF3D7_1367200	IG	PVX_115320
MAL13P1.340	conserved Plasmodium protein, unknown function	36	PF3D7_1367300	IG	PVX_115325
PF13_0357	conserved Plasmodium protein, unknown function	107	PF3D7_1368500	IG	PVX_115385
MAL13P1.350	conserved Plasmodium protein, unknown function	263	PF3D7_1369300	MG	PVX_115425
MAL13P1.154	conserved Plasmodium protein, unknown function	263	PF3D7_1327100	MG	PVX_116525
MAL13P1.138	conserved Plasmodium protein, unknown function	165	PF3D7_1325500	IG	PVX_116603, PVX_116604
PF13_0144	lactate dehydrogenase, putative	240	PF3D7_1325200	MG	PVX_116615
PF13_0128	beta-hydroxyacyl-ACP dehydratase	107	PF3D7_1323000	IG	PVX_116720
MAL13P1.129	conserved Plasmodium protein, unknown function	240	PF3D7_1322900	MG	PVX_116725
MAL13P1.127	conserved Plasmodium protein, unknown function	49	PF3D7_1322700	MG	PVX_116735
PF14_0705	conserved Plasmodium protein, unknown function	107	PF3D7_1473600	IG	PVX_116800
PF14_0702	conserved Plasmodium protein, unknown function	202	PF3D7_1473300	IG	PVX_116815
PF14_0700	DnaJ protein, putative	81	PF3D7_1473200	rings	PVX_116820
PF14_0697	dihydroorotase, putative	125	PF3D7_1472900	IG	PVX_116830
PF14_0693	conserved Plasmodium protein, unknown function	265	PF3D7_1472500	MG	PVX_116855
PF14_0683	conserved Plasmodium protein, unknown function	49	PF3D7_1471600	MG	PVX_116892, PVX_116894
PF14_0682	transmembrane protein 43, putative	240	PF3D7_1471500	MG	PVX_116895
PF14_0672	phosphodiesterase delta, putative	240	PF3D7_1470500	MG	PVX_116945
PF14_0664	biotin carboxylase subunit of acetyl CoA carboxylase, putative	196	PF3D7_1469600	IG	PVX_116985
PF14_0662	nucleoside transporter 3, putative	95	PF3D7_1469400	IG	PVX_116995
PF14_0654	aminophospholipid transporter, putative	84	PF3D7_1468600	IG	PVX_117035
PF14_0630	protein phosphatase containing kelch-like domains	196	PF3D7_1466100	IG	PVX_117160
PF14_0628	dynein beta chain, putative	67	PF3D7_1466000	MG	PVX_117165
PF14_0629	conserved Plasmodium protein, unknown function	263	PF3D7_1466000	MG	PVX_117165
PF14_0626	plasmepsin VIII, putative	84	PF3D7_1465800	IG	PVX_117175
PF14_0625	conserved Plasmodium protein, unknown function	84	PF3D7_1465700	IG	PVX_117180
PF14_0623	conserved Plasmodium protein, unknown function	36	PF3D7_1465600	IG	PVX_117185
PF14_0792	conserved Plasmodium protein, unknown function	49	PF3D7_1461700	MG	PVX_117370
PF14_0582	biotin protein ligase, putative	193	PF3D7_1461000	IG	PVX_117405
PF14_0532	protein phosphatase PPM3, putative	49	PF3D7_1455800	MG	PVX_117675
PF14_0523	conserved Plasmodium protein, unknown function	240	PF3D7_1455000	MG	PVX_117730
PF14_0522	SNF1-related serine/threonine protein kinase KIN	35	PF3D7_1454900	MG	PVX_117735
PF14_0516	NAD(P) transhydrogenase, putative	241	PF3D7_1454300	MG	PVX_117765
PF14_0508	LCCL domain-containing protein	36	PF3D7_1453500	IG	PVX_117805
PF14_0491	gamete egress and sporozoite traversal protein, putative	241	PF3D7_1451600	MG	PVX_117900
PF14_0467	condensin-2 complex subunit G2, putative	36	PF3D7_1449000	IG	PVX_118040
PF14_0459	inner membrane complex protein, putative	35	PF3D7_1448200	MG	PVX_118080
PF14_0452	heme detoxification protein	36	PF3D7_1447500	IG	PVX_118120
PF14_0446	conserved Plasmodium protein, unknown function	193	PF3D7_1446800	IG	PVX_118155
PF14_0438	conserved Plasmodium protein, unknown function	36	PF3D7_1446100	IG	PVX_118185
PF14_0426	conserved Plasmodium protein, unknown function	107	PF3D7_1444900	IG	PVX_118245
PF14_0418	allantoicase, putative	36	PF3D7_1444000	IG	PVX_118292
PF14_0384	conserved Plasmodium protein, unknown function	95	PF3D7_1440500	IG	PVX_118465
PF14_0367	conserved Plasmodium protein, unknown function	36	PF3D7_1438800	IG	PVX_118550
PF14_0712	conserved Plasmodium protein, unknown function	240	PF3D7_1474400	MG	PVX_118600
PF14_0715	protein kinase, putative	125	PF3D7_1474700	IG	PVX_118615
PF14_0717	trailer hitch homolog, putative	196	PF3D7_1474900	IG	PVX_118625
PFC0176c	phosphatidylethanolamine-binding protein, putative	241	PF3D7_0303900	MG	PVX_119320
PFC0305w	microtubule-associated protein RP/EB family, putative	36	PF3D7_0307300	IG	PVX_119485
PFC0310c	ATP-dependent Clp protease proteolytic subunit	196	PF3D7_0307400	IG	PVX_119490
PFC0360w	activator of Hsp90 ATPase, putative	165	PF3D7_0308500	IG	PVX_119540
PFC0381c	conserved Plasmodium protein, unknown function	262	PF3D7_0309100	IG	PVX_119570
PFC0390w	N2227-like protein, putative	125	PF3D7_0309300	IG	PVX_119580
PFC0415c	conserved Plasmodium protein, unknown function	177	PF3D7_0309900	IG	PVX_119600
PFC0460w	conserved Plasmodium protein, unknown function	36	PF3D7_0311000	IG	PVX_119655
PFC0495w	plasmepsin VI	49	PF3D7_0311700	MG	PVX_119690
PFC0575w	conserved Plasmodium protein, unknown function	165	PF3D7_0313800	IG	PVX_119785
PFC0580c	conserved Plasmodium protein, unknown function	207	PF3D7_0313900	IG	PVX_119790
MAL13P1.12	conserved Plasmodium membrane protein, unknown function	36	PF3D7_1302400	IG	PVX_121960
MAL13P1.18	conserved Plasmodium protein, unknown function	210	PF3D7_1303700	IG	PVX_122025
MAL13P1.24	conserved Plasmodium protein, unknown function	43	PF3D7_1304300	IG	PVX_122055
PF13_0029	conserved Plasmodium protein, unknown function	107	PF3D7_1305700	IG	PVX_122120
MAL13P1.33	conserved Plasmodium protein, unknown function	193	PF3D7_1306700	IG	PVX_122170
PF13_0038	conserved Plasmodium protein, unknown function	36	PF3D7_1307400	IG	PVX_122205
PF13_0054	conserved Plasmodium protein, unknown function	107	PF3D7_1309800	IG	PVX_122320
PF13_0060	meiosis-specific nuclear structural protein 1, putative	20	PF3D7_1311100	rings	PVX_122385
PF13_0066	malonyl CoA-acyl carrier protein transacylase	240	PF3D7_1312000	MG	PVX_122435
PF13_0072	conserved Plasmodium protein, unknown function	265	PF3D7_1312800	MG	PVX_122465
MAL13P1.66	conserved Plasmodium protein, unknown function	207	PF3D7_1313100	IG	PVX_122480
MAL13P1.68	peptidyl-prolyl cis-trans isomerase, putative	240	PF3D7_1313300	MG	PVX_122487
PF13_0078	conserved Plasmodium membrane protein, unknown function	265	PF3D7_1313500	MG	PVX_122495
MAL13P1.69	Maf-like protein, putative	177	PF3D7_1313700	IG	PVX_122505
PF13_0081	conserved Plasmodium protein, unknown function	202	PF3D7_1314400	IG	PVX_122540
MAL13P1.78	conserved Plasmodium protein, unknown function	6	PF3D7_1315200	IG	PVX_122580
MAL13P1.84	protein kinase, putative	67	PF3D7_1316000	MG	PVX_122625
PF13_0090	ADP-ribosylation factor, putative	67	PF3D7_1316200	MG	PVX_122635
MAL13P1.85	SAS6-like protein, putative	36	PF3D7_1316400	IG	PVX_122640
PF13_0093	conserved Plasmodium protein, unknown function	36	PF3D7_1316700	IG	PVX_122655
MAL13P1.89	conserved Plasmodium protein, unknown function	177	PF3D7_1317500	IG	PVX_122695
PF13_0100	glycerol-3-phosphate 1-O-acyltransferase	84	PF3D7_1318200	IG	PVX_122730
MAL13P1.96	structural maintenance of chromosomes protein 2, putative	196	PF3D7_1318400	IG	PVX_122740
PF13_0104	conserved Plasmodium protein, unknown function	263	PF3D7_1319000	MG	PVX_122765
PF13_0122	RNA-binding protein, putative	125	PF3D7_1320900	IG	PVX_122855
PF13_0123	conserved Plasmodium protein, unknown function	49	PF3D7_1321000	MG	PVX_122860
PF07_0060	C-Myc-binding protein, putative	240	PF3D7_0715100	MG	PVX_122962
MAL7P1.74	secreted ookinete protein, putative	177	PF3D7_0715400	IG	PVX_122975
PF08_0077	GDP-mannose 4,6-dehydratase	263	PF3D7_0813800	MG	PVX_123080
PF08_0088	sporozoite surface protein 3, putative	210	PF3D7_0812300	IG	PVX_123155
PF08_0090	conserved Plasmodium protein, unknown function	202	PF3D7_0811700	IG	PVX_123185
PF08_0097	aquaporin, putative	136	PF3D7_0810400	MG	PVX_123250
PF08_0100	RuvB-like helicase 1	263	PF3D7_0809700	MG	PVX_123295
PFL0610w	WD repeat-containing protein, putative	165	PF3D7_1212300	IG	PVX_123320
PFL0655w	integral membrane protein GPR180, putative	67	PF3D7_1213500	MG	PVX_123365
PFL0660w	dynein light chain 1, putative	177	PF3D7_1213600	IG	PVX_123370
PFL0685w	GPI ethanolamine phosphate transferase 3, putative	196	PF3D7_1214100	IG	PVX_123395
PFL0700w	conserved Plasmodium protein, unknown function	240	PF3D7_1214500	MG	PVX_123410
PFL0715w	conserved Plasmodium protein, unknown function	49	PF3D7_1214800	MG	PVX_123425
PFL0730w	conserved Plasmodium protein, unknown function	95	PF3D7_1215100	IG	PVX_123440
PFL0740c	10 kDa chaperonin	95	PF3D7_1215300	IG	PVX_123450
PFL0755c	conserved Plasmodium protein, unknown function	36	PF3D7_1215700	IG	PVX_123460
PFL0750w	conserved Plasmodium protein, unknown function	177	PF3D7_1215600	IG	PVX_123465
PFL0765w	serpentine receptor, putative	202	PF3D7_1215900	IG	PVX_123475
PFL0805w	perforin-like protein 2	36	PF3D7_1216700	IG	PVX_123515
PFL0825c	meiotic recombination protein SPO11, putative	84	PF3D7_1217100, PF3D7_1217100	IG	PVX_123530
PFL0840c	conserved Plasmodium protein, unknown function	265	PF3D7_1217400	MG	PVX_123545
PFL0850w	anaphase-promoting complex subunit 10, putative	210	PF3D7_1217600	IG	PVX_123555
PFL0905c	conserved Plasmodium protein, unknown function	20	PF3D7_1218700	rings	PVX_123600
PFL0910c	secreted ookinete protein, putative	240	PF3D7_1218800	MG	PVX_123605
PFL0915c		84	PF3D7_1218800	IG	PVX_123605
PFL0957w	conserved Plasmodium protein, unknown function	202	PF3D7_1219800	IG	PVX_123632
PFL0995c	conserved Plasmodium protein, unknown function	207	PF3D7_1220700	IG	PVX_123675
PFL1000c		30	PF3D7_1220700	MG	PVX_123675
PFL1015w	conserved Plasmodium protein, unknown function	67	PF3D7_1221100	MG	PVX_123690
PFL1030w	inner membrane complex protein 1h, putative	241	PF3D7_1221400	MG	PVX_123705
PFL1060c	tRNA-splicing ligase RtcB, putative	177	PF3D7_1222000	IG	PVX_123735
PFL1065c	conserved Plasmodium protein, unknown function	207	PF3D7_1222100	IG	PVX_123740
PFL1095c	conserved Plasmodium protein, unknown function	49	PF3D7_1222800	MG	PVX_123770
PFL1180w	histone chaperone ASF1, putative	196	PF3D7_1224500	IG	PVX_123855
PFL1255c	conserved Plasmodium protein, unknown function	165	PF3D7_1226000	IG	PVX_123930
PFL1260w	haloacid dehalogenase-like hydrolase, putative	6	PF3D7_1226100	IG	PVX_123935
PFL1450c	thioredoxin-like associated protein 1, putative	263	PF3D7_1230100	MG	PVX_124145
PFL1455w	vacuolar transporter chaperone, putative, pseudogene	165	PF3D7_1230200	IG	PVX_124150
MAL13P1.106	conserved Plasmodium protein, unknown function	262	PF3D7_1319800	IG
MAL13P1.197	conserved Plasmodium protein, unknown function	207	PF3D7_1339000	IG
MAL13P1.313	conserved Plasmodium protein, unknown function	110	PF3D7_1362700	rings
MAL13P1.475	Plasmodium exported protein (PHISTb), unknown function	110	PF3D7_1372100	rings
MAL6P1.21	Plasmodium exported protein (PHISTa), unknown function, pseudogene	43	PF3D7_0601700	IG
MAL7P1.144	serine/threonine protein kinase, FIKK family	95	PF3D7_0726200	IG
MAL8P1.2	Plasmodium exported protein (PHISTb), unknown function	95	PF3D7_0831000	IG
MAL8P1.206	Plasmodium exported protein, unknown function	95	PF3D7_0831400	IG
PF08_0002	surface-associated interspersed protein 8.2 (SURFIN 8.2)	110	PF3D7_0830800	rings
PF08_0017	conserved Plasmodium protein, unknown function	49	PF3D7_0827200	MG
PF08_0122	conserved Plasmodium protein, unknown function	67	PF3D7_0804700	MG
PF08_0136	Plasmodium exported protein (PHISTa), unknown function, pseudogene	6	PF3D7_0801400	IG
PF10_0007	ribosome-binding factor A, putative	6	PF3D7_1000700	IG
PF10_0044	IMP1-like protein, putative	36	PF3D7_1004100	IG
PF10_0265	conserved Plasmodium protein, unknown function	84	PF3D7_1027000	IG
PF10_0374	gametocyte-specific protein	240	PF3D7_1038400	MG
PF11_0037	Plasmodium exported protein (PHISTb), unknown function	81	PF3D7_1102500	rings
PF11_0038	Plasmodium exported protein, unknown function	44	PF3D7_1102600	rings
PF11_0320	RNA-binding protein s1, putative	95	PF3D7_1131000	IG
PF11_0411	carbonic anhydrase	241	PF3D7_1140000	MG
PF11_0540	conserved Plasmodium protein, unknown function	49	PF3D7_1109200	MG
PF13_0220	conserved Plasmodium protein, unknown function	136	PF3D7_1340400	MG
PF14_0015	epoxide hydrolase 2	95	PF3D7_1401300	IG
PF14_0017	esterase, putative	95	PF3D7_1401500	IG
PF14_0080	conserved Plasmodium protein, unknown function	84	PF3D7_1408300	IG
PF14_0093	conserved Plasmodium protein, unknown function	210	PF3D7_1409500	IG
PF14_0262	dynein intermediate chain, putative	84	PF3D7_1428400	IG
PF14_0263	MORN repeat protein, putative	36	PF3D7_1428400	IG
PF14_0343	GTPase Era, putative	265	PF3D7_1436200	MG
PF14_0573	LCCL domain-containing protein	36	PF3D7_1460000	IG
PF14_0631	conserved Plasmodium protein, unknown function	110	PF3D7_1466200	rings
PF14_0644	conserved Plasmodium protein, unknown function	110	PF3D7_1467600	rings
PF14_0684	conserved Plasmodium protein, unknown function	49	PF3D7_1471700	MG
PF14_0685	conserved Plasmodium protein, unknown function	49	PF3D7_1471800	MG
PF14_0706	nucleoporin NUP116/NSP116, putative	81	PF3D7_1473700	rings
PF14_0735	probable protein, unknown function	44	PF3D7_1476500	rings
PF14_0736	Plasmodium exported protein, unknown function	13	PF3D7_1476600	rings
PF14_0737	lysophospholipase, putative	136	PF3D7_1476700	MG
PF14_0744	Plasmodium exported protein (PHIST), unknown function	44	PF3D7_1477300	rings
PF14_0745	Plasmodium exported protein (PHIST), unknown function	44	PF3D7_1477400	rings
PF14_0748	Plasmodium exported protein (PHISTa), unknown function	44	PF3D7_1477700	rings
PF14_0751	acyl-CoA synthetase, pseudogene	44	PF3D7_1477900	rings
PFA0360c	conserved Plasmodium protein, unknown function	240	PF3D7_0107300	MG
PFA0380w	serine/threonine protein kinase, putative	210	PF3D7_0107600	IG
PFA0455c	fatty acid elongation protein, GNS1/SUR4 family, putative	107	PF3D7_0109300	IG
PFA0640c	Plasmodium exported protein, unknown function	81	PF3D7_0113400	rings
PFA0675w	exported protein family 1	36	PF3D7_0114000	IG
PFB0225c	conserved Plasmodium protein, unknown function	263	PF3D7_0205000	MG
PFB0954c	Plasmodium exported protein, unknown function, pseudogene	202	PF3D7_0221300	IG
PFC0215c	conserved Plasmodium protein, unknown function	210	PF3D7_0304700	IG
PFC0485w	protein kinase, putative	240	PF3D7_0311400	MG
PFC0540w	hypothetical protein	36	PF3D7_0312900	IG
PFC0680w	zinc finger protein, putative	240	PF3D7_0315600	MG
PFD0820w	conserved Plasmodium protein, unknown function	202	PF3D7_0417000	IG
PFF0075c	Plasmodium exported protein (PHISTb), unknown function	81	PF3D7_0601500	rings
PFF0475w	conserved Plasmodium protein, unknown function	210	PF3D7_0609600	IG
PFF0520w	calcium-dependent protein kinase 2	177	PF3D7_0610600	IG
PFI0140w	conserved Plasmodium protein, unknown function	202	PF3D7_0902900	IG
PFI1520w	conserved Plasmodium protein, unknown function	20	PF3D7_0931300	rings
PFI1765c	virulence-associated protein 1	13	PF3D7_0936500	rings
PFI1770w	gametocyte exported protein 5	13	PF3D7_0936600	rings
PFL0455c	conserved Plasmodium protein, unknown function	107	PF3D7_1209100	IG
PFL1600c	conserved Plasmodium protein, unknown function	262	PF3D7_1233200, PF3D7_1233200	IG
PFL2525c	Plasmodium exported protein, unknown function	13	PF3D7_1252500	rings
