# Supplementary material for: Bone Marrow Is a Major Parasite Reservoir in Plasmodium vivax Infection
Source: mBio. 2018 May 8;9(3):e00625-18. doi: 10.1128/mBio.00625-18 (PMC5941073; doi:10.1128/mBio.00625-18)
Supplement: TABLE S2 [file mbo003183873st2.xlsx]

## Sheet: Sheet1
Inoculation #	Animal species	Animal Id	Birth date	Weight (g)	Sex	Previous malaria exposure	P. vivax strain	Experimental role	Inoculation date	Bleeding date	Total parasitemia per µL	Baseline erythrocytes x 10^6 x µL	Parasitemia %	Day Post-Inoculation	qRT-PCR
1	A.l.lemurinus	25020*	2005-05-19	932	Male	Naïve	AMRU-I	Passage	2012-04-20	not done	n/a	n/a	n/a	n/a	n/a
2	A.l.lemurinus	25049	2005-12-05	828	Male	Naïve	AMRU-I	Group 1 Donor	2012-04-27	2012-05-12	27360	5.85	0.47	15	Yes (RNA)
3	A.l.lemurinus	24042	2004-09-01	943	Male	Naïve	AMRU-I	Group 1	2012-05-11	2912-05-24	23940	4.77	0.5	13	Yes (RNA)
4	A.l.lemurinus	24046	2004-09-15	878	Female	Naïve	AMRU-I	Group 1	2012-05-11	2012-05-22	53010	6.07	0.87	11	Yes (RNA)
5	A.l.lemurinus	26016	2006-05-18	864	Male	Naïve	AMRU-I	Group 1	2012-05-11	2012-05-23	63450	6.04	1.05	12	Yes (RNA)
6	A.l.lemurinus	26044	2006-08-13	870	Female	Naïve	AMRU-I	Group 1	2012-05-11	2012-05-22	51300	6.69	0.76	11	Yes (RNA)
7	A.l.lemurinus	25044	2005-11-08	706	Male	Naïve	SAL-I	Group 2 Donor	2012-05-04	2012-05-18	80030	6.72	1.19	14	Yes (RNA)
8	A.l.lemurinus	26061	2006-11-30	751	Female	Naïve	SAL-I	Group 2	2012-05-18	2012-06-02	35910	5.52	0.65	15	Yes (RNA)
9	A.l.lemurinus	27002	2007-01-12	816	Male	Naïve	SAL-I	Group 2	2012-05-18	2012-05-30	82940	6.4	1.29	12	Yes (RNA)
10	A.l.lemurinus	26027	06/05/06	930	Male	Naïve	SAL-I	Group 2	2012-05-18	2012-05-30	66690	6.47	1.03	12	Yes (RNA)
11	A.l.lemurinus	25026	2005-06-30	840	Male	Naïve	AMRU-I	Group 3 Donor	2017-05-31	2012-06-15	36480	6.19	0.589	15	Yes (RNA)
12	A.l.lemurinus	24027	2004-06-17	758	Male	Naïve	AMRU-I	Group 3	2012-05-13	2012-12-20	129100	5.64	2.2	20	Yes (RNA)
13	A.l.lemurinus	24017	2004-05-31	868	Male	Naïve	AMRU-I	Group 3	2013-01-30	2013-02-19	55530	5.81	0.95	20	Yes (RNA)
14	A.l.lemurinus	29038	2009-12-30	766	Female	Naïve	none	Negative Control	n/a	n/a	Negative	n/a	n/a	n/a	Yes (RNA)
% parasitemia = (parasitemia x ul / erythrocytes x 10^6 x ul) x 100
* = remained at < 10 parasites x uL and was not passage
n/a = not applicable
