# Supplementary material for: Bone Marrow Is a Major Parasite Reservoir in Plasmodium vivax Infection
Source: mBio. 2018 May 8;9(3):e00625-18. doi: 10.1128/mBio.00625-18 (PMC5941073; doi:10.1128/mBio.00625-18)
Supplement: TABLE S3 [file mbo003183873st3.xlsx]

## Sheet: Sheet1
Gene ID	Product Description	Orthologous P.falciparum cluster (Pelle et al)	Proteomic evidence in P. falciparum (PlasmoDB)	Primer sequence	Slope	Y-Intercept	r2	PCR amplification efficiency %	Error	gDNA amplification	Peptide sequence
PVX_084240	hypothetical protein, conserved	IG	Gametocyte	Fwd-CCCAGTTGGGGACACATCACACA; Rev-GGAGACACGAGGAGCGACGG	-3.291	6.546	0.999	101.299	0.028	x
PVX_089755	RNA-binding protein, putative		Asexual, gametocyte, sporozoite	Fwd-CCTTTGACAGCAGGCCGCAC; Rev-AGCCTGAGTGCTCGCCCTTG	-3.383	11.713	0.999	97.509	0.025	x
PVX_080085	hypothetical protein, conserved		Gametocyte, sporozoite	Fwd-CAGTGGGTACACAGGGAAGCACA; Rev-TCAGTTTCGTCACTCTTCCCAGGC	-3.07	5.384	0.998	111.721	0.033	x
PVX_098890	hypothetical protein, conserved	IG	Asexual, gametocyte, sporozoite	Fwd-TTCGTGTACGTCGTCGCCGC; Rev-ACGTCCATCAGTAGGAACCTGTCC	-3.171	4.728	0.998	106.713	0.03	x
PVX_081570	actin-related protein (ARP1)	MG	Gametocyte, sporozoite	Fwd-GGGGTTCGCGGGGGATGATG; Rev-GGCCTCTGTACTCCTCCGCCT	-3.347	5.44	0.998	98.956	0.037	x
PVX_117900	LCCL domain-containing protein (LAP5)	MG	Gametocyte, sporozoite	Fwd-CGCGCGTTTTGTAGGGAGCC; Rev-GGCGGTACTCCGTCAGTTTCTTCA	-3.453	5.491	0.995	94.821	0.054		CNNQDKEYETWKTAA
PVX_001890	hypothetical protein, conserved		Gametocyte	Fwd-CGGACGAGAAAAATCGTGGCCG; Rev-CGAACTTCCGCATCACCCGC	-3.61	12.463	0.993	89.228	0.073	x
PVX_117730	protein phosphatase PPM3, putative (PPM3)	MG	Gametocyte, sporozoite	Fwd-ACTGCGAAACGTTGGACGCC; Rev-TGCCCGGGAGTCCCCTAAGT	-3.351	7.15	0.99	98.813	0.079
PVX_123425	hypothetical protein, conserved	MG	Gametocyte	Fwd-TCGCAGGGCTTCAAGGCGAT; Rev-CAATGTTCAGCTGGTCCGGCG	-3.64	12.214	0.99	88.243	0.104	x
PVX_086225	hypothetical protein, conserved	MG	Gametocyte	Fwd- TGCACCAAAGTTCCATCCCCACT; Rev-TTCCCGTCAGCAGCAGCACA	-4.026	10.316	0.956	77.181	0.239	x
PVX_116970	hypothetical protein, conserved		Gametocyte	Fwd-GGGCCCCGCAAATCCAGAGT; Rev- TGGCGATCTGGGAGGAAAAGGC	-1.505	26.077	0.896	361.939	0.118	nd
PVX_092165	hypothetical protein, conserved		Gametocyte	Fwd-ACGCCCTCAGCGAGACGAAC; Rev-GTGCACGTTTTGCAGGTTCAGC	-1.691	25.186	0.745	290.271	0.227	nd
PVX_080690	WD-repeat potein, putative		Gametocyte	Fwd-ATGCGAAGTGGCCTGTGCGA; Rev-TTGCACTTGATGGTCCTGCGTCT	-0.248	32.75	0.19	1.60102e+06	0.118	nd
PVX_116950	mitochondrial pyruvate carrier protein 2, putative (MPC2)		Gametocyte, sporozoite	Fwd-AGGCACTGGTGTCCGATACAGG; Rev-CTCGCCAGTGCCCCCACTTT	-0.1405	32.971	0.1491	1341.48	0.077	nd
PVX_083315	hypothetical protein, conserved		Gametocyte	Fwd-GGACACCTCCAGACTGAACGAGC; Rev-ACGACGGCGTTGTCTTCCACA	-0.296	37.239	0.137	239518	0.525	nd
PVX_097970	hypothetical protein, conserved	MG	Gametocyte, sporozoite	Fwd- ACTTTGCAGGCTACCCCAACCA; Rev-CGGGCAGCTTCTCGGCCATA	No regression possible
Controls
PVX_092275	apical membrane protein 1		Asexual, sporozoite								CFNSDNFKSKGRGFN
PVX_111175	ookinete surface protein Pvs25	MG	Gametocyte	Fwd-GGCAAAGTCCCCAATCCAGA; Rev-GCCTTCCATACACTGGCACT	-3.371	5.513	0.9997	97.99		nd
PVX18s rRNA				Fwd-GCTTTGTAATTGGAATGATGGGAAT; Rev-ATGCGCACAAAGTCGATACGAAG	-3.034	7.183	0.9916	113.6		nd
Markers in italic did not make the cutoff of r2=0.95 for PCR efficiency
Markers in yellow were used for immuno assays
Markers in red were used for antibody production
