# Supplementary material for: Bone Marrow Is a Major Parasite Reservoir in Plasmodium vivax Infection
Source: mBio. 2018 May 8;9(3):e00625-18. doi: 10.1128/mBio.00625-18 (PMC5941073; doi:10.1128/mBio.00625-18)
Supplement: TABLE S4 [file mbo003183873st4.xlsx]

## Sheet: Sheet 1
	NHP study ID	Animal species	Animal ID	Age (years)	Weight (g)	Sex	Previous malaria exposure	P. vivax strain	Prepatent period (days)	Peak parasitemia	Total days on study	Total parasitemia (%)	Rings/10000 RBCs	Trophs/10000 RBCs	Schizonts/10000 RBCs	Gametocytes/10000 RBCs	Gametocytes (percentage)	Gametocytes/ul	Formalin material (Immunohistochemistry)	qRT-PCR (RNA)
																				Tissue	Peripheral Blood
																				RNAlater or frozen	Trizol
	Saimiri:
1	NHP-0241	S. boliviensis	3646	12.6027	800	Female	Pv (3)	NIH-1993	12	0.009	21	0.0056	2	36	5	13	0.13	13000	yes	yes	yes
2	NHP-0220	S. boliviensis	3848	10.7973	700	Female	Pv (2)	AMRU-I	14	0.0016	23	0.0013	5	6	2	0	0	0	yes	yes	n/a
3	NHP-0254	S. boliviensis	3904	11.6356	700	Female	Pv (3)	Chesson	6	0.0063	22	0.0045	19	23	2	1	0.01	1000	yes	yes	n/a
4	NHP-0235	S. boliviensis	4680	7.21096	700	Female	Pv (2)	NIH-1993	8	0.0102	23	0.0031	12	12	4	3	0.03	3000	yes	yes	yes
5	NHP-0245	S. boliviensis	4906	5.29041	900	Female	Pv (2)	Chesson	17	0.0016	17	0.0008	3	3	1	1	0.01	1000	yes	yes	yes
6	NHP-0239	S. boliviensis	5071	5.49863	900	Male	Pv (4)	NIH-1993	5	0.0018	55	0.0017	2	8	4	3	0.03	3000	yes	yes	yes
	Aotus:
1	NHP-0214	A.nancymaae	85840	12.4192	1500	Male	Pv (2) and Pf (1)	AMRU-I	5	0.0073	13	0.0069	48	17	3	1	0.01	1000	Yes	yes	n/a
2	NHP-0232	A.nancymaae	86349	5.79178	900	Female	Pf (1) and Pv (1)	NIH-1993	26	0.0101	36	0.0018	3	11		4	0.04	4000	yes	yes	yes
3	NHP-0228	A.nancymaae	86354	5.54247	900	Female	Pf (1) and Pv (1)	Chesson	14	0.0044	28	0.002	7	8	5	0	0	0	yes	yes	yes
4	NHP-0238	A.nancymaae	86435	4.94521	900	Female	Pf (2) and Pv (1)	NIH-1993	7	0.0095	14	0.0095	54	28	10	3	0.03	3000	n/a	yes	yes
5	NHP-0237	A.nancymaae	86484	4.30959	900	Female	Pf (3) and Pv (1)	NIH-1993	12	0.0102	16	0.0102	61	16	18	7	0.07	7000	yes	yes	yes
6	NHP-0226	A.nancymaae	86489	3.75616	900	Female	Pf (2) and Pv (1))	Indonesia XIX	15	0.0039	20	0.0039	10	14	11	2	0.02	2000	yes	yes	yes
7	NHP-0230	A.nancymaae	86564	2.88767	900	Female	Pf (1) and Pv (2)	NIH-1993	6	0.0076	15	0.0007	1	2	3	1	0.01	1000	yes	yes	yes
8	NHP-0227	A.nancymaae	86582	2.67945	900	Female	Pf (1) and Pv (1)	Indonesia XIX	5	0.0032	23	0.0023	10	6	5	2	0.02	2000	yes	yes	yes
