# Supplementary material for: Bone Marrow Is a Major Parasite Reservoir in Plasmodium vivax Infection
Source: mBio. 2018 May 8;9(3):e00625-18. doi: 10.1128/mBio.00625-18 (PMC5941073; doi:10.1128/mBio.00625-18)
Supplement: TABLE S5 [file mbo003183873st5.xlsx]

## Sheet: Sheet1
	Animal ID	Immunohistochemistry
		Bone marrow												Liver															Lung									Brain									Intestine
		pLDH+				PvLAP5+				PvAMA1+				pLDH+					PvLAP5+					PvAMA1+					pLDH+			PvLAP5+			PvAMA1+			pLDH+			PvLAP5+			PvAMA1+			pLDH+
	Aotus:	total	intravasc	parenchyma	sinusoids	total	intravasc	parenchyma	sinusoids	total	intravasc	parenchyma	sinusoids	total	intravasc	parenchyma	sinusoids	Kupffer cells	total	intravasc	parenchyma	sinusoids	Kupffer cells	total	intravasc	parenchyma	sinusoids	Kupffer cells	total	intravasc	extravasc	total	intravasc	extravasc	total	intravasc	extravasc	total	intravasc	extravasc	total	intravasc	extravasc	total	intravasc	extravasc	total	intravasc	extravasc
1	Aotus 85840	1	0	1	0	3	1	2	0	0	0	0	0	-	-	-	-	-	-	-	-	-	-	-	-	-	-	-	2	2	0	0	0	0	0	0	0	1	1	0	0	0	0	0	0	0	2	1	1
2	Aotus 86349	3	0	3	0	0	0	0	0	0	0	0	0	0	0	0	0	0	0	0	0	0	0	0	0	0	0	0	3	3	0	5	5	0	-	-	-	0	0	0	0	0	0	0	0	0	0	0	0
3	Aotus 86354	39	1	34	4	20	0	18	2	1	0	1	0	3	0	0	1	2	12	1	0	5	6	4	0	0	2	2	7	7	0	0	0	0	0	0	0	0	0	0	0	0	0	0	0	0	0	0	0
4	Aotus 86435	-	-	-	-	-	-	-	-	-	-	-	-	-	-	-	-	-	-	-	-	-	-	-	-	-	-	-	-	-	-	-	-	-	-	-	-	-	-	-	-	-	-	-	-	-	-	-	-
5	Aotus 86484	65	6	55	4	5	1	4	0	6	2	4	0	5	4	0	0	1	7	0	0	7	0	14	0	0	13	1	2	2	0	0	0	0	0	0	0	0	0	0	0	0	0	0	0	0	0	0	0
6	Aotus 86489	33	7	25	1	14.085	3.13	7.825	3.13	3	1	2	0	20	0	0	18	2	0	0	0	0	0	2	0	0	2	0	6	6	0	4	4	0	0	0	0	0	0	0	0	0	0	0	0	0	0	0	0
7	Aotus 86564	160	7	142	11	20	1	18	1	0	0	0	0	4	1	0	1	2	5	1	0	1	3	-	-	-	-	-	26	26	0	7	7	0	0	0	0	1	1	0	0	0	0	0	0	0	0	0	0
8	Aotus 86582	3	0	3	0	0	0	0	0	0	0	0	0	3	0	0	2	1	0	0	0	0	0	0	0	0	0	0	4	4	0	0	0	0	0	0	0	0	0	0	0	0	0	0	0	0	1	0	1
	Saimiri:
1	Saimiri 3646	17.7305	5.31915	10.6383	1.77305	7.69231	0	7.69231	0	4.46429	4.46429	0	0	79	0	0	53	26	14	0	0	6	8	14	0	0	2	12	1	1	0	1	1	0	2	2	0	3	2	1	2	1	1	0	0	0	0	0	0
2	Saimiri 3848	1	1	0	0	0	0	0	0	-	-	-	-	1	0	0	0	1	3	1	0	1	1	-	-	-	-	-	5	4	1	2	2	0	0	0	0	0	0	0	0	0	0	0	0	0	0	0	0
3	Saimiri 3904	4	0	3	0	1	0	1	0	0	0	0	0	0	0	0	0	0	0	0	0	0	0	0	0	0	0	0	0	0	0	0	0	0	0	0	0	0	0	0	0	0	0	0	0	0	0	0	0
4	Saimiri 4680	0	0	0	0	-	-	-	-	-	-	-	-	0	0	0	0	0	0	0	0	0	0	-	-	-	-	-	-	-	-	-	-	-	-	-	-	1	1	0	0	0	0	0	0	0	0	0	0
5	Saimiri 4906	0	0	0	0	11.6667	1.66667	10	0	0	0	0	0	12	0	0	2	10	6	0	0	1	5	0	0	0	0	0	0	0	0	3	3	0	0	0	0	0	0	0	0	0	0	0	0	0	0	0	0
6	Saimiri 5071	4	1	3	0	2	0	2	0	0	0	0	0	62	0	0	18	44	30	0	0	12	18	-	-	-	-	-	7	6	1	9	9	0	0	0	0	2	2	0	0	0	0	0	0	0	0	0	0
	SUM	330.73				84.444				14.4643				189					77					34					63			31			2			8			2			0			3
													Kupffer cells	89					41					15
													Total - Kupffer cells	100					36					19
[truncated: 15 more columns]
